# Supplementary material for: Species-level profiling of Landoltia punctata (duckweed) microbiome under nutrient stress using full-length 16S rRNA sequencing
Source: PeerJ. 2026 Feb 6;14:e20648. doi: 10.7717/peerj.20648 (PMC12884961; doi:10.7717/peerj.20648)
Supplement: Supplemental Information 6 [file peerj-14-20648-s006.xlsx]

## Sheet: Sheet1
Table S1 Number of sequences obtained from all samples
Sample	Input reads	Chloroplast reads	Mitochondria reads	Useable reads
preL_1	33645	31788	30	1827
preL_2	107435	107117	219	99
preL_3	11113	7384	3	3726
preL_4	5546	3848	5	1693
preL_5	56816	56147	53	616
postL_1	13466	2644	32	10790
postL_2	26347	15215	77	11055
postL_3	12125	4853	20	7252
postL_4	12935	6971	33	5931
postL_5	15255	5946	39	9270
preAW_1	7739	0	0	7739
preAW_2	9220	2	0	9218
preAW_3	3820	0	0	3820
preAW_4	4125	14	0	4111
preAW_5	4679	9	0	4670
Total	324266	241938	511	81817
Median	12125	4853	20	4670
