# Supplementary material for: Species-level profiling of Landoltia punctata (duckweed) microbiome under nutrient stress using full-length 16S rRNA sequencing
Source: PeerJ. 2026 Feb 6;14:e20648. doi: 10.7717/peerj.20648 (PMC12884961; doi:10.7717/peerj.20648)
Supplement: Supplemental Information 7 [file peerj-14-20648-s007.xlsx]

## Sheet: Sheet1
Table S2 Metadata in this study
Sample-id	Sample Name	Type	Condition	Abbreviation
mock1.fastq.gz	Mock1	control	control	-
mock2.fastq.gz	Mock2	control	control	-
mock3.fastq.gz	Mock3	control	control	-
mock4.fastq.gz	Mock4	control	control	-
postL_1.fastq.gz	postL-1	sample	stress (nutrient-deficient)	SC
postL_2.fastq.gz	postL-2	sample	stress (nutrient-deficient)	SC
postL_3.fastq.gz	postL-3	sample	stress (nutrient-deficient)	SC
postL_4.fastq.gz	postL-4	sample	stress (nutrient-deficient)	SC
postL_5.fastq.gz	postL-5	sample	stress (nutrient-deficient)	SC
preAW_1.fastq.gz	preAW-1	sample	ambient-water	AW
preAW_2.fastq.gz	preAW-2	sample	ambient-water	AW
preAW_3.fastq.gz	preAW-3	sample	ambient-water	AW
preAW_4.fastq.gz	preAW-4	sample	ambient-water	AW
preAW_5.fastq.gz	preAW-5	sample	ambient-water	AW
preL_1.fastq.gz	preL-1	sample	natural	NC
preL_2.fastq.gz	preL-2	sample	natural	NC
preL_3.fastq.gz	preL-3	sample	natural	NC
preL_4.fastq.gz	preL-4	sample	natural	NC
preL_5.fastq.gz	preL-5	sample	natural	NC
