# Supplementary material for: Species-level profiling of Landoltia punctata (duckweed) microbiome under nutrient stress using full-length 16S rRNA sequencing
Source: PeerJ. 2026 Feb 6;14:e20648. doi: 10.7717/peerj.20648 (PMC12884961; doi:10.7717/peerj.20648)
Supplement: Supplemental Information 8 [file peerj-14-20648-s008.xlsx]

## Sheet: Sheet1
Table S3 ASVs abundance and sequence reads of microbiomes of Landoltia punctata samples under natural, nutrient-deficient and ambient water
ASVs	Phylum	Class	Order	Family	Genus	Species	preL_1.fastq.gz	preL_3.fastq.gz	preL_4.fastq.gz	preL_5.fastq.gz	postL_1.fastq.gz	postL_2.fastq.gz	postL_3.fastq.gz	postL_4.fastq.gz	postL_5.fastq.gz	preAW_1.fastq.gz	preAW_2.fastq.gz	preAW_3.fastq.gz	preAW_4.fastq.gz	preAW_5.fastq.gz
FL-ASV5	Bacteroidota	Bacteroidia	Cytophagales	Spirosomaceae	Flectobacillus	Unclassified Flectobacillus	0	0	0	0	86	66	138	0	61	0	0	0	0	52
FL-ASV9	Proteobacteria	Gammaproteobacteria	Burkholderiales	Comamonadaceae	Roseateles	Roseateles depolymerans	0	0	0	0	964	580	993	619	166	0	0	0	0	0
FL-ASV10	Bacteroidota	Bacteroidia	Chitinophagales	Chitinophagaceae	Sediminibacterium	Unclassified Sediminibacterium	0	0	0	0	0	0	0	0	0	178	184	766	1156	846
FL-ASV11	Bacteroidota	Bacteroidia	Cytophagales	Spirosomaceae	Flectobacillus	Unclassified Flectobacillus	0	0	0	0	98	0	76	0	32	0	0	0	0	51
FL-ASV14	Proteobacteria	Gammaproteobacteria	Burkholderiales	Comamonadaceae	Unclassified Comamonadaceae	Unclassified Comamonadaceae	28	0	0	0	719	341	115	339	1175	0	0	0	0	0
FL-ASV16	Proteobacteria	Gammaproteobacteria	Burkholderiales	Comamonadaceae	Acidovorax	Unclassified Acidovorax	0	0	0	0	437	595	705	377	469	0	0	0	0	0
FL-ASV17	Proteobacteria	Alphaproteobacteria	Rhizobiales	Rhizobiaceae	Allorhizobium-Neorhizobium-Pararhizobium-Rhizobium	Allorhizobium-Neorhizobium-Pararhizobium-Rhizobium straminoryzae	0	0	0	0	107	0	0	0	62	0	0	0	0	0
FL-ASV18	Proteobacteria	Alphaproteobacteria	Rhizobiales	Rhizobiaceae	Allorhizobium-Neorhizobium-Pararhizobium-Rhizobium	Unclassified Allorhizobium-Neorhizobium-Pararhizobium-Rhizobium	0	0	0	0	0	233	0	30	45	0	0	0	0	0
FL-ASV19	Proteobacteria	Alphaproteobacteria	Rhizobiales	Rhizobiaceae	Allorhizobium-Neorhizobium-Pararhizobium-Rhizobium	Unclassified Allorhizobium-Neorhizobium-Pararhizobium-Rhizobium	0	0	0	0	112	2140	108	22	90	0	0	0	0	0
FL-ASV21	Proteobacteria	Gammaproteobacteria	Burkholderiales	Burkholderiaceae	Polynucleobacter	Polynucleobacter cosmopolitanus	0	0	0	0	0	0	0	0	0	553	1680	0	0	0
FL-ASV22	Bacteroidota	Bacteroidia	Sphingobacteriales	NS11-12 marine group	Unclassified NS11-12 marine group	Unclassified NS11-12 marine group	0	0	0	0	0	0	0	0	0	418	432	691	133	491
FL-ASV24	Proteobacteria	Gammaproteobacteria	Burkholderiales	Burkholderiaceae	Polynucleobacter	Polynucleobacter cosmopolitanus	0	0	0	0	0	0	0	0	0	228	1859	0	0	0
FL-ASV25	Proteobacteria	Alphaproteobacteria	Sphingomonadales	Sphingomonadaceae	Novosphingobium	Unclassified Novosphingobium	0	0	0	0	55	217	0	0	0	0	0	0	0	0
FL-ASV26	Proteobacteria	Gammaproteobacteria	Burkholderiales	Comamonadaceae	Unclassified Comamonadaceae	Unclassified Comamonadaceae	0	0	0	0	545	0	0	733	624	0	0	0	0	0
FL-ASV29	Acidobacteriota	Blastocatellia	Blastocatellales	Blastocatellaceae	Aridibacter	Unclassified Aridibacter	156	1131	264	89	0	0	0	0	0	0	0	0	0	0
FL-ASV30	Bacteroidota	Bacteroidia	Flavobacteriales	Crocinitomicaceae	Fluviicola	Unclassified Fluviicola	0	0	0	0	0	0	0	0	0	847	785	0	0	0
FL-ASV32	Proteobacteria	Gammaproteobacteria	Burkholderiales	Comamonadaceae	Paucibacter	Unclassified Paucibacter	0	0	0	0	604	0	514	291	170	0	0	0	0	0
FL-ASV33	Proteobacteria	Gammaproteobacteria	Burkholderiales	Comamonadaceae	Roseateles	Roseateles depolymerans	0	0	0	0	262	318	267	223	422	0	0	0	0	0
FL-ASV34	Proteobacteria	Gammaproteobacteria	Burkholderiales	Comamonadaceae	Curvibacter	Unclassified Curvibacter	0	0	0	0	112	762	191	0	81	0	0	0	0	0
FL-ASV35	Bacteroidota	Bacteroidia	Cytophagales	Microscillaceae	Flexibacter	Unclassified Flexibacter	26	13	6	8	385	135	123	500	276	0	0	0	0	0
FL-ASV37	Proteobacteria	Gammaproteobacteria	Burkholderiales	Comamonadaceae	Roseateles	Roseateles depolymerans	0	0	0	0	360	122	496	0	364	0	0	0	0	0
FL-ASV41	Proteobacteria	Gammaproteobacteria	Burkholderiales	Comamonadaceae	Pelomonas	Unclassified Pelomonas	0	0	0	0	363	0	423	0	478	0	0	0	0	0
FL-ASV44	Bacteroidota	Bacteroidia	Cytophagales	Spirosomaceae	Flectobacillus	Unclassified Flectobacillus	0	0	0	0	0	41	16	59	0	0	0	27	0	30
FL-ASV45	Bacteroidota	Bacteroidia	Flavobacteriales	Flavobacteriaceae	Flavobacterium	Unclassified Flavobacterium	0	0	0	0	0	15	0	107	0	0	0	0	0	0
FL-ASV47	Proteobacteria	Gammaproteobacteria	Burkholderiales	Comamonadaceae	Acidovorax	Unclassified Acidovorax	0	0	0	0	267	191	366	168	196	0	0	0	0	0
FL-ASV48	Proteobacteria	Gammaproteobacteria	Burkholderiales	Comamonadaceae	Pelomonas	Unclassified Pelomonas	0	0	0	0	782	92	0	303	0	0	0	0	0	0
FL-ASV50	Bacteroidota	Bacteroidia	Cytophagales	Spirosomaceae	Flectobacillus	Unclassified Flectobacillus	0	0	0	0	0	0	93	0	0	0	0	0	0	0
FL-ASV55	Proteobacteria	Gammaproteobacteria	Burkholderiales	Comamonadaceae	Paucibacter	Unclassified Paucibacter	0	0	0	0	168	0	119	521	227	0	0	0	0	0
FL-ASV56	Proteobacteria	Gammaproteobacteria	Burkholderiales	Comamonadaceae	Roseateles	Roseateles depolymerans	0	0	0	0	394	0	329	145	157	0	0	0	0	0
FL-ASV57	Bacteroidota	Bacteroidia	Flavobacteriales	Flavobacteriaceae	Flavobacterium	Unclassified Flavobacterium	0	0	0	0	76	0	0	0	0	0	0	0	0	0
FL-ASV58	Bacteroidota	Bacteroidia	Cytophagales	Spirosomaceae	Flectobacillus	Unclassified Flectobacillus	0	0	0	0	0	0	36	0	0	0	0	0	0	0
FL-ASV61	Proteobacteria	Gammaproteobacteria	Burkholderiales	Comamonadaceae	Pelomonas	Unclassified Pelomonas	0	0	0	0	209	242	170	58	242	0	0	0	0	0
FL-ASV62	Bacteroidota	Bacteroidia	Cytophagales	Spirosomaceae	Flectobacillus	Unclassified Flectobacillus	0	0	0	0	0	0	52	0	0	0	0	0	0	0
FL-ASV63	Bacteroidota	Bacteroidia	Cytophagales	Microscillaceae	Flexibacter	Unclassified Flexibacter	0	0	0	0	28	138	0	48	687	0	0	0	0	0
FL-ASV64	Proteobacteria	Gammaproteobacteria	Burkholderiales	Comamonadaceae	Unclassified Comamonadaceae	Unclassified Comamonadaceae	0	0	0	0	0	77	138	110	566	0	0	0	0	0
FL-ASV68	Proteobacteria	Gammaproteobacteria	Burkholderiales	Comamonadaceae	Unclassified Comamonadaceae	Unclassified Comamonadaceae	0	0	0	0	0	0	0	0	0	541	184	0	15	0
FL-ASV73	Bacteroidota	Bacteroidia	Chitinophagales	Chitinophagaceae	Sediminibacterium	Unclassified Sediminibacterium	0	0	0	0	0	0	0	0	0	61	37	158	238	189
FL-ASV77	Bacteroidota	Bacteroidia	Cytophagales	Spirosomaceae	Flectobacillus	Unclassified Flectobacillus	0	0	0	0	0	54	0	0	0	0	0	0	0	75
FL-ASV78	Proteobacteria	Gammaproteobacteria	Burkholderiales	Comamonadaceae	Acidovorax	Acidovorax delafieldii	0	0	0	0	0	617	0	0	0	0	0	0	0	0
FL-ASV79	Proteobacteria	Gammaproteobacteria	Burkholderiales	Leeiaceae	Leeia	Leeia oryzae	0	0	0	0	284	76	182	23	33	0	0	0	0	0
FL-ASV80	Bacteroidota	Bacteroidia	Chitinophagales	Chitinophagaceae	Unclassified Chitinophagaceae	Unclassified Chitinophagaceae	0	9	0	0	81	409	25	45	30	0	0	0	0	0
FL-ASV81	Bacteroidota	Bacteroidia	Flavobacteriales	Crocinitomicaceae	Fluviicola	Unclassified Fluviicola	0	0	0	0	0	0	0	0	0	276	304	0	0	0
FL-ASV82	Proteobacteria	Gammaproteobacteria	Burkholderiales	Comamonadaceae	Unclassified Comamonadaceae	Unclassified Comamonadaceae	0	0	0	0	0	0	0	0	0	406	166	0	0	0
FL-ASV83	Proteobacteria	Alphaproteobacteria	Micavibrionales	Unclassified Micavibrionales	Unclassified Micavibrionales	Unclassified Micavibrionales	0	0	0	0	0	0	0	0	0	10	0	41	260	258
FL-ASV85	Proteobacteria	Gammaproteobacteria	Burkholderiales	Methylophilaceae	Methylophilus	Unclassified Methylophilus	0	0	0	0	0	234	0	0	307	0	0	0	0	0
FL-ASV86	Proteobacteria	Gammaproteobacteria	Burkholderiales	Methylophilaceae	Methylophilus	Unclassified Methylophilus	0	0	0	0	273	0	187	73	0	0	0	0	0	0
FL-ASV87	Bacteroidota	Bacteroidia	Chitinophagales	Chitinophagaceae	Aurantisolimonas	Unclassified Aurantisolimonas	4	0	0	0	0	0	0	0	0	0	2	260	152	119
FL-ASV88	Proteobacteria	Alphaproteobacteria	Micavibrionales	Unclassified Micavibrionales	Unclassified Micavibrionales	Unclassified Micavibrionales	0	0	0	0	0	0	0	0	0	0	0	31	262	241
FL-ASV89	Bacteroidota	Bacteroidia	Cytophagales	Spirosomaceae	Pseudarcicella	Unclassified Pseudarcicella	0	0	0	0	0	0	0	0	0	209	285	0	8	24
FL-ASV90	Bacteroidota	Bacteroidia	Chitinophagales	Chitinophagaceae	Sediminibacterium	Unclassified Sediminibacterium	0	0	0	0	0	0	0	0	0	39	33	155	179	110
FL-ASV91	Proteobacteria	Gammaproteobacteria	Burkholderiales	Comamonadaceae	Roseateles	Roseateles depolymerans	0	0	0	0	134	119	182	76	0	0	0	0	0	0
FL-ASV93	Bacteroidota	Bacteroidia	Flavobacteriales	Weeksellaceae	Chryseobacterium	Unclassified Chryseobacterium	0	0	0	0	0	0	0	254	224	0	0	0	0	0
FL-ASV95	Bacteroidota	Bacteroidia	Chitinophagales	Chitinophagaceae	Edaphobaculum	Unclassified Edaphobaculum	0	0	0	0	0	321	0	0	15	0	0	0	0	0
FL-ASV96	Bacteroidota	Bacteroidia	Sphingobacteriales	NS11-12 marine group	Unclassified NS11-12 marine group	Unclassified NS11-12 marine group	0	0	0	0	0	0	0	0	0	75	75	159	53	126
FL-ASV97	Planctomycetota	Planctomycetes	Pirellulales	Pirellulaceae	Pirellula	Unclassified Pirellula	0	42	44	0	0	0	0	0	0	22	17	85	108	166
FL-ASV98	Proteobacteria	Alphaproteobacteria	Sphingomonadales	Sphingomonadaceae	Novosphingobium	Unclassified Novosphingobium	0	0	0	0	0	0	0	0	39	0	0	0	0	0
FL-ASV101	Proteobacteria	Alphaproteobacteria	Sphingomonadales	Sphingomonadaceae	Novosphingobium	Unclassified Novosphingobium	0	0	0	0	0	0	171	24	0	0	0	0	0	0
FL-ASV103	Armatimonadota	Fimbriimonadia	Fimbriimonadales	Fimbriimonadaceae	Unclassified Fimbriimonadaceae	Unclassified Fimbriimonadaceae	0	0	0	0	0	0	45	21	0	0	0	0	0	0
FL-ASV105	Proteobacteria	Gammaproteobacteria	Burkholderiales	Comamonadaceae	Unclassified Comamonadaceae	Unclassified Comamonadaceae	0	0	0	0	0	46	0	61	334	0	0	0	0	0
FL-ASV107	Bacteroidota	Bacteroidia	Chitinophagales	Chitinophagaceae	Unclassified Chitinophagaceae	Unclassified Chitinophagaceae	6	0	0	0	41	304	33	21	0	0	0	0	0	0
FL-ASV111	Proteobacteria	Gammaproteobacteria	Burkholderiales	Comamonadaceae	Unclassified Comamonadaceae	Unclassified Comamonadaceae	0	0	0	0	0	0	0	0	385	0	0	0	0	0
FL-ASV112	Proteobacteria	Gammaproteobacteria	Burkholderiales	Comamonadaceae	Roseateles	Roseateles depolymerans	0	0	0	0	131	0	252	0	0	0	0	0	0	0
FL-ASV114	Proteobacteria	Gammaproteobacteria	Burkholderiales	Comamonadaceae	Roseateles	Roseateles depolymerans	0	0	0	0	138	0	79	0	151	0	0	0	0	0
FL-ASV116	Bacteroidota	Bacteroidia	Flavobacteriales	Crocinitomicaceae	Fluviicola	Unclassified Fluviicola	0	0	0	0	0	0	0	0	0	190	176	0	0	0
FL-ASV117	Proteobacteria	Gammaproteobacteria	Burkholderiales	Comamonadaceae	Pelomonas	Unclassified Pelomonas	0	11	0	0	0	0	0	115	238	0	0	0	0	0
FL-ASV119	Proteobacteria	Alphaproteobacteria	Sphingomonadales	Sphingomonadaceae	Novosphingobium	Unclassified Novosphingobium	0	0	0	0	0	66	0	0	0	0	0	0	0	0
FL-ASV121	Proteobacteria	Alphaproteobacteria	Micavibrionales	Unclassified Micavibrionales	Unclassified Micavibrionales	Unclassified Micavibrionales	0	0	0	0	0	0	0	0	0	0	0	18	197	133
FL-ASV123	Bacteroidota	Bacteroidia	Sphingobacteriales	NS11-12 marine group	Unclassified NS11-12 marine group	Unclassified NS11-12 marine group	0	0	0	0	0	0	0	0	0	63	79	125	0	80
FL-ASV124	Proteobacteria	Gammaproteobacteria	Burkholderiales	Methylophilaceae	Methylophilus	Unclassified Methylophilus	0	0	0	0	130	122	0	46	32	0	0	0	0	0
FL-ASV126	Armatimonadota	Fimbriimonadia	Fimbriimonadales	Fimbriimonadaceae	Unclassified Fimbriimonadaceae	Unclassified Fimbriimonadaceae	0	0	0	0	120	14	0	0	0	0	0	0	0	0
FL-ASV127	Bacteroidota	Bacteroidia	Flavobacteriales	Crocinitomicaceae	Fluviicola	Unclassified Fluviicola	0	0	0	0	0	0	0	0	0	155	159	0	0	0
FL-ASV133	Proteobacteria	Gammaproteobacteria	Burkholderiales	Comamonadaceae	Limnohabitans	Unclassified Limnohabitans	0	0	0	0	0	0	0	0	0	188	89	19	0	0
FL-ASV134	Proteobacteria	Gammaproteobacteria	Burkholderiales	Comamonadaceae	Unclassified Comamonadaceae	Unclassified Comamonadaceae	0	0	0	0	0	0	0	0	0	296	0	0	0	0
FL-ASV137	Proteobacteria	Gammaproteobacteria	Burkholderiales	Comamonadaceae	Curvibacter	Unclassified Curvibacter	0	0	0	0	155	0	0	34	56	0	0	0	0	0
FL-ASV140	Planctomycetota	Planctomycetes	Planctomycetales	Rubinisphaeraceae	Unclassified Rubinisphaeraceae	Unclassified Rubinisphaeraceae	68	99	116	0	0	0	0	0	0	0	0	0	0	0
FL-ASV142	Proteobacteria	Alphaproteobacteria	Sphingomonadales	Sphingomonadaceae	Novosphingobium	Unclassified Novosphingobium	0	0	0	0	0	278	0	0	0	0	0	0	0	0
FL-ASV143	Proteobacteria	Gammaproteobacteria	Burkholderiales	Nitrosomonadaceae	oc32	Unclassified oc32	72	82	75	40	0	0	0	0	0	0	0	0	0	0
FL-ASV145	Bacteroidota	Bacteroidia	Cytophagales	Spirosomaceae	Flectobacillus	Unclassified Flectobacillus	0	0	0	0	0	0	65	0	0	0	0	0	0	0
FL-ASV146	Actinobacteriota	Actinobacteria	Micrococcales	Microbacteriaceae	Candidatus Aquiluna	Unclassified Candidatus Aquiluna	0	0	0	0	0	0	0	0	0	0	0	77	123	66
FL-ASV147	Proteobacteria	Gammaproteobacteria	Burkholderiales	Methylophilaceae	Methylophilus	Unclassified Methylophilus	0	0	0	0	77	76	64	31	15	0	0	0	0	0
FL-ASV151	Proteobacteria	Alphaproteobacteria	Sphingomonadales	Sphingomonadaceae	Novosphingobium	Unclassified Novosphingobium	0	0	0	0	0	75	0	13	12	0	0	0	0	0
FL-ASV152	Bacteroidota	Bacteroidia	Cytophagales	Spirosomaceae	Flectobacillus	Unclassified Flectobacillus	0	0	0	0	0	0	0	0	0	0	0	0	0	36
FL-ASV153	Proteobacteria	Gammaproteobacteria	Burkholderiales	Comamonadaceae	Unclassified Comamonadaceae	Unclassified Comamonadaceae	0	0	0	0	0	246	0	0	0	0	0	0	0	0
FL-ASV155	Bacteroidota	Bacteroidia	Flavobacteriales	Flavobacteriaceae	Flavobacterium	Unclassified Flavobacterium	0	0	0	0	0	0	0	0	9	0	0	0	0	0
FL-ASV156	Proteobacteria	Alphaproteobacteria	Rhodobacterales	Rhodobacteraceae	Rhodobacter	Unclassified Rhodobacter	23	15	0	0	0	0	0	0	0	0	0	15	41	148
FL-ASV158	Proteobacteria	Alphaproteobacteria	Rhizobiales	Rhizobiaceae	Allorhizobium-Neorhizobium-Pararhizobium-Rhizobium	Unclassified Allorhizobium-Neorhizobium-Pararhizobium-Rhizobium	0	0	0	0	0	40	0	0	0	0	0	0	0	0
FL-ASV159	Bacteroidota	Bacteroidia	Flavobacteriales	Crocinitomicaceae	Fluviicola	Unclassified Fluviicola	0	0	0	0	0	0	0	0	0	114	118	0	0	0
FL-ASV160	Proteobacteria	Gammaproteobacteria	Burkholderiales	Methylophilaceae	Methylophilus	Unclassified Methylophilus	0	0	0	0	143	24	33	0	30	0	0	0	0	0
FL-ASV161	Proteobacteria	Gammaproteobacteria	Burkholderiales	Comamonadaceae	Pelomonas	Unclassified Pelomonas	0	0	0	0	230	0	0	0	0	0	0	0	0	0
FL-ASV163	Planctomycetota	Planctomycetes	Pirellulales	Pirellulaceae	Pirellula	Unclassified Pirellula	92	44	63	0	0	14	0	11	0	0	0	0	0	0
FL-ASV164	Proteobacteria	Gammaproteobacteria	Burkholderiales	Comamonadaceae	Mitsuaria	Mitsuaria chitosanitabida	0	0	0	0	222	0	0	0	0	0	0	0	0	0
FL-ASV165	Actinobacteriota	Actinobacteria	Frankiales	Sporichthyaceae	Unclassified Sporichthyaceae	Unclassified Sporichthyaceae	0	0	0	0	0	0	0	0	0	0	15	60	59	87
FL-ASV166	Proteobacteria	Gammaproteobacteria	Burkholderiales	Burkholderiaceae	Polynucleobacter	Polynucleobacter cosmopolitanus	0	0	0	0	0	0	0	0	0	0	220	0	0	0
FL-ASV167	Planctomycetota	Planctomycetes	Planctomycetales	Rubinisphaeraceae	Unclassified Rubinisphaeraceae	Unclassified Rubinisphaeraceae	57	76	83	0	0	0	0	0	0	0	0	3	0	0
FL-ASV169	Cyanobacteria	Cyanobacteriia	Cyanobacteriales	Nostocaceae	Unclassified Nostocaceae	Unclassified Nostocaceae	46	32	30	67	0	0	0	0	31	0	0	0	0	0
FL-ASV170	Proteobacteria	Gammaproteobacteria	Burkholderiales	Burkholderiaceae	Polynucleobacter	Polynucleobacter cosmopolitanus	0	0	0	0	0	0	0	0	0	0	216	0	0	0
FL-ASV172	Planctomycetota	Planctomycetes	Pirellulales	Pirellulaceae	Pirellula	Unclassified Pirellula	39	43	102	27	0	0	0	0	0	0	0	0	0	0
FL-ASV175	Bacteroidota	Bacteroidia	Chitinophagales	Chitinophagaceae	Sediminibacterium	Unclassified Sediminibacterium	0	0	0	0	0	0	0	0	0	0	14	64	78	53
FL-ASV176	Bacteroidota	Bacteroidia	Flavobacteriales	Flavobacteriaceae	Flavobacterium	Unclassified Flavobacterium	13	113	25	4	0	0	0	0	0	0	0	23	0	30
FL-ASV177	Proteobacteria	Gammaproteobacteria	Burkholderiales	Comamonadaceae	Limnohabitans	Unclassified Limnohabitans	0	0	0	0	0	0	0	0	0	106	86	0	0	12
FL-ASV180	Actinobacteriota	Actinobacteria	Micrococcales	Microbacteriaceae	Candidatus Planktoluna	Unclassified Candidatus Planktoluna	0	0	0	0	0	0	0	0	0	0	0	43	105	50
FL-ASV182	Cyanobacteria	Cyanobacteriia	Limnotrichales	Limnotrichaceae	Limnothrix	Unclassified Limnothrix	38	117	33	0	0	0	0	9	0	0	0	0	0	0
FL-ASV183	Bacteroidota	Bacteroidia	Flavobacteriales	Weeksellaceae	Chryseobacterium	Unclassified Chryseobacterium	0	0	0	0	25	0	19	61	86	0	0	0	0	0
FL-ASV185	Bacteroidota	Bacteroidia	Flavobacteriales	Cryomorphaceae	Unclassified Cryomorphaceae	Unclassified Cryomorphaceae	0	0	0	0	0	0	0	0	0	8	0	49	97	37
FL-ASV186	Proteobacteria	Alphaproteobacteria	Rhizobiales	Rhizobiaceae	Allorhizobium-Neorhizobium-Pararhizobium-Rhizobium	Allorhizobium-Neorhizobium-Pararhizobium-Rhizobium straminoryzae	0	0	0	0	0	26	0	0	0	0	0	0	0	0
FL-ASV187	Proteobacteria	Gammaproteobacteria	Burkholderiales	Rhodocyclaceae	C39	Unclassified C39	0	0	0	0	0	0	0	0	0	83	35	0	33	38
FL-ASV188	Proteobacteria	Alphaproteobacteria	Sphingomonadales	Sphingomonadaceae	Novosphingobium	Unclassified Novosphingobium	0	0	0	0	10	0	0	0	0	0	0	0	0	0
FL-ASV189	Actinobacteriota	Actinobacteria	Micrococcales	Microbacteriaceae	Unclassified Microbacteriaceae	Unclassified Microbacteriaceae	0	0	0	0	0	0	0	0	0	0	21	36	97	31
FL-ASV191	Proteobacteria	Gammaproteobacteria	Burkholderiales	Comamonadaceae	Roseateles	Roseateles depolymerans	0	0	0	0	182	0	0	0	0	0	0	0	0	0
FL-ASV192	Proteobacteria	Gammaproteobacteria	Burkholderiales	Comamonadaceae	Curvibacter	Unclassified Curvibacter	0	0	0	0	135	0	44	0	0	0	0	0	0	0
FL-ASV194	Proteobacteria	Gammaproteobacteria	Burkholderiales	Rhodocyclaceae	C39	Unclassified C39	0	0	0	0	0	0	0	0	0	94	38	0	15	29
FL-ASV196	Proteobacteria	Gammaproteobacteria	Burkholderiales	Comamonadaceae	Acidovorax	Acidovorax delafieldii	0	0	0	0	0	172	0	0	0	0	0	0	0	0
FL-ASV198	Actinobacteriota	Actinobacteria	Frankiales	Sporichthyaceae	hgcI clade	Unclassified hgcI clade	0	0	0	0	0	0	0	0	0	16	18	46	43	47
FL-ASV200	Proteobacteria	Gammaproteobacteria	Burkholderiales	Burkholderiaceae	Polynucleobacter	Polynucleobacter cosmopolitanus	0	0	0	0	0	0	0	0	0	0	166	0	0	0
FL-ASV202	Proteobacteria	Gammaproteobacteria	Burkholderiales	Comamonadaceae	Mitsuaria	Mitsuaria chitosanitabida	0	0	0	0	0	45	0	119	0	0	0	0	0	0
FL-ASV203	Proteobacteria	Gammaproteobacteria	Burkholderiales	Comamonadaceae	Unclassified Comamonadaceae	Unclassified Comamonadaceae	0	0	0	0	0	0	0	0	0	52	105	0	0	0
FL-ASV204	Proteobacteria	Gammaproteobacteria	Burkholderiales	Comamonadaceae	Limnohabitans	Unclassified Limnohabitans	0	0	0	0	0	0	0	0	0	154	0	0	0	0
FL-ASV205	Proteobacteria	Gammaproteobacteria	Burkholderiales	Comamonadaceae	Hydrogenophaga	Unclassified Hydrogenophaga	54	98	0	0	0	0	0	0	0	0	0	0	0	0
FL-ASV208	Actinobacteriota	Actinobacteria	Frankiales	Sporichthyaceae	Candidatus Planktophila	Unclassified Candidatus Planktophila	0	0	0	0	0	0	0	0	0	23	16	0	55	57
FL-ASV209	Actinobacteriota	Actinobacteria	Micrococcales	Microbacteriaceae	Unclassified Microbacteriaceae	Unclassified Microbacteriaceae	0	0	0	0	0	0	0	0	0	0	0	34	86	29
FL-ASV211	Bacteroidota	Bacteroidia	Cytophagales	Spirosomaceae	Pseudarcicella	Unclassified Pseudarcicella	0	0	0	0	0	0	0	0	0	73	72	0	0	0
FL-ASV212	Proteobacteria	Gammaproteobacteria	Burkholderiales	Methylophilaceae	Methylophilus	Unclassified Methylophilus	0	0	0	0	143	0	0	0	0	0	0	0	0	0
FL-ASV215	Proteobacteria	Gammaproteobacteria	Burkholderiales	Comamonadaceae	Unclassified Comamonadaceae	Unclassified Comamonadaceae	0	0	0	0	0	0	0	0	138	0	0	0	0	0
FL-ASV216	Proteobacteria	Gammaproteobacteria	Burkholderiales	Burkholderiaceae	Polynucleobacter	Polynucleobacter cosmopolitanus	0	0	0	0	0	0	0	0	0	62	76	0	0	0
FL-ASV218	Proteobacteria	Gammaproteobacteria	Pseudomonadales	Pseudomonadaceae	Pseudomonas	Pseudomonas nitroreducens	0	0	0	0	112	0	12	0	0	0	0	0	0	0
FL-ASV219	Bacteroidota	Bacteroidia	Flavobacteriales	Crocinitomicaceae	Fluviicola	Unclassified Fluviicola	0	0	0	0	0	0	0	0	0	0	136	0	0	0
FL-ASV221	Bacteroidota	Bacteroidia	Cytophagales	Spirosomaceae	Spirosoma	Spirosoma panaciterrae	0	0	0	0	34	71	0	6	0	0	0	0	0	0
FL-ASV222	Bacteroidota	Bacteroidia	Flavobacteriales	Crocinitomicaceae	Fluviicola	Unclassified Fluviicola	0	0	0	0	0	0	0	0	0	135	0	0	0	0
FL-ASV223	Planctomycetota	Planctomycetes	Pirellulales	Pirellulaceae	Pirellula	Unclassified Pirellula	35	39	50	10	0	0	0	0	0	0	0	0	0	0
FL-ASV224	Proteobacteria	Gammaproteobacteria	Burkholderiales	Comamonadaceae	Unclassified Comamonadaceae	Unclassified Comamonadaceae	26	63	45	0	0	0	0	0	0	0	0	0	0	0
FL-ASV225	Proteobacteria	Alphaproteobacteria	Sphingomonadales	Sphingomonadaceae	Novosphingobium	Unclassified Novosphingobium	0	0	0	0	0	78	56	0	0	0	0	0	0	0
FL-ASV226	Bacteroidota	Bacteroidia	Cytophagales	Spirosomaceae	Pseudarcicella	Unclassified Pseudarcicella	0	0	0	0	0	0	0	0	0	72	62	0	0	0
FL-ASV228	Proteobacteria	Gammaproteobacteria	Burkholderiales	Comamonadaceae	Pelomonas	Unclassified Pelomonas	0	0	0	0	0	133	0	0	0	0	0	0	0	0
FL-ASV229	Planctomycetota	Planctomycetes	Planctomycetales	Rubinisphaeraceae	Unclassified Rubinisphaeraceae	Unclassified Rubinisphaeraceae	35	42	55	0	0	0	0	0	0	0	0	0	0	0
FL-ASV231	Proteobacteria	Gammaproteobacteria	Burkholderiales	Comamonadaceae	Limnohabitans	Unclassified Limnohabitans	0	0	0	0	0	0	0	0	0	80	52	0	0	0
FL-ASV232	Proteobacteria	Gammaproteobacteria	Xanthomonadales	Xanthomonadaceae	Stenotrophomonas	Stenotrophomonas maltophilia	0	0	0	0	0	0	131	0	0	0	0	0	0	0
FL-ASV233	Proteobacteria	Gammaproteobacteria	Burkholderiales	Comamonadaceae	Unclassified Comamonadaceae	Unclassified Comamonadaceae	0	0	0	0	0	0	0	0	0	131	0	0	0	0
FL-ASV234	Bacteroidota	Bacteroidia	Flavobacteriales	Crocinitomicaceae	Fluviicola	Unclassified Fluviicola	0	0	0	0	0	0	0	0	0	0	131	0	0	0
FL-ASV236	Bacteroidota	Bacteroidia	Chitinophagales	Chitinophagaceae	Edaphobaculum	Unclassified Edaphobaculum	0	0	0	0	0	0	0	0	0	20	44	23	8	33
FL-ASV237	Proteobacteria	Gammaproteobacteria	Burkholderiales	Comamonadaceae	Unclassified Comamonadaceae	Unclassified Comamonadaceae	0	0	0	0	0	0	0	0	0	0	128	0	0	0
FL-ASV238	Proteobacteria	Alphaproteobacteria	Sphingomonadales	Sphingomonadaceae	Novosphingobium	Unclassified Novosphingobium	0	0	0	0	0	126	0	0	0	0	0	0	0	0
FL-ASV240	Proteobacteria	Gammaproteobacteria	Burkholderiales	Comamonadaceae	Ramlibacter	Unclassified Ramlibacter	0	0	0	0	0	0	0	0	0	114	0	9	0	0
FL-ASV246	Proteobacteria	Gammaproteobacteria	Burkholderiales	Comamonadaceae	Unclassified Comamonadaceae	Unclassified Comamonadaceae	76	0	43	0	0	0	0	0	0	0	0	0	0	0
FL-ASV247	Proteobacteria	Gammaproteobacteria	Burkholderiales	Burkholderiaceae	Polynucleobacter	Polynucleobacter cosmopolitanus	0	0	0	0	0	0	0	0	0	119	0	0	0	0
FL-ASV249	Proteobacteria	Gammaproteobacteria	Xanthomonadales	Xanthomonadaceae	Stenotrophomonas	Stenotrophomonas maltophilia	0	0	0	0	104	0	0	0	0	0	0	0	0	0
FL-ASV250	Proteobacteria	Gammaproteobacteria	Burkholderiales	Comamonadaceae	Rubrivivax	Unclassified Rubrivivax	27	60	30	0	0	0	0	0	0	0	0	0	0	0
FL-ASV251	Proteobacteria	Gammaproteobacteria	Burkholderiales	Burkholderiaceae	Polynucleobacter	Polynucleobacter cosmopolitanus	0	0	0	0	0	0	0	0	0	117	0	0	0	0
FL-ASV252	Planctomycetota	Planctomycetes	Pirellulales	Pirellulaceae	Pirellula	Unclassified Pirellula	23	49	36	8	0	0	0	0	0	0	0	0	0	0
FL-ASV254	Acidobacteriota	Blastocatellia	Blastocatellales	Blastocatellaceae	Aridibacter	Unclassified Aridibacter	13	76	16	10	0	0	0	0	0	0	0	0	0	0
FL-ASV257	Bacteroidota	Bacteroidia	Chitinophagales	Chitinophagaceae	Terrimonas	Unclassified Terrimonas	45	41	19	9	0	0	0	0	0	0	0	0	0	0
FL-ASV260	Bacteroidota	Bacteroidia	Chitinophagales	Chitinophagaceae	Heliimonas	Unclassified Heliimonas	0	0	0	0	0	11	0	0	0	0	0	0	0	0
FL-ASV264	Bacteroidota	Bacteroidia	Chitinophagales	Chitinophagaceae	Sediminibacterium	Unclassified Sediminibacterium	0	0	0	0	0	0	0	0	0	0	0	56	0	53
FL-ASV265	Cyanobacteria	Cyanobacteriia	Limnotrichales	Limnotrichaceae	Limnothrix	Unclassified Limnothrix	0	43	14	46	0	4	0	0	0	0	0	0	0	0
FL-ASV266	Proteobacteria	Gammaproteobacteria	Burkholderiales	Comamonadaceae	Limnohabitans	Unclassified Limnohabitans	0	0	0	0	0	0	0	0	0	107	0	0	0	0
FL-ASV267	Proteobacteria	Gammaproteobacteria	Burkholderiales	Comamonadaceae	Pseudacidovorax	Pseudacidovorax intermedius	0	0	0	0	0	75	0	0	0	0	0	0	0	0
FL-ASV269	Planctomycetota	Planctomycetes	Pirellulales	Pirellulaceae	Pirellula	Unclassified Pirellula	0	0	0	0	0	0	0	0	0	9	0	14	40	43
FL-ASV270	Bacteroidota	Bacteroidia	Flavobacteriales	Crocinitomicaceae	Fluviicola	Unclassified Fluviicola	0	0	0	0	0	0	0	0	0	74	31	0	0	0
FL-ASV271	Bacteroidota	Bacteroidia	Flavobacteriales	Crocinitomicaceae	Fluviicola	Unclassified Fluviicola	0	0	0	0	0	0	0	0	0	105	0	0	0	0
FL-ASV272	Proteobacteria	Gammaproteobacteria	Burkholderiales	Chromobacteriaceae	Vogesella	Unclassified Vogesella	0	0	0	0	0	0	0	0	0	0	0	38	0	67
FL-ASV275	Proteobacteria	Alphaproteobacteria	Sphingomonadales	Sphingomonadaceae	Novosphingobium	Unclassified Novosphingobium	0	0	0	0	51	52	0	0	0	0	0	0	0	0
FL-ASV276	Planctomycetota	Planctomycetes	Planctomycetales	Rubinisphaeraceae	Unclassified Rubinisphaeraceae	Unclassified Rubinisphaeraceae	0	0	100	0	0	0	0	0	0	0	0	0	0	0
FL-ASV277	Proteobacteria	Gammaproteobacteria	Burkholderiales	Comamonadaceae	Acidovorax	Acidovorax delafieldii	0	0	0	0	0	100	0	0	0	0	0	0	0	0
FL-ASV278	Proteobacteria	Gammaproteobacteria	Xanthomonadales	Xanthomonadaceae	Stenotrophomonas	Stenotrophomonas maltophilia	0	0	0	0	0	0	100	0	0	0	0	0	0	0
FL-ASV282	Proteobacteria	Gammaproteobacteria	Burkholderiales	Comamonadaceae	Unclassified Comamonadaceae	Unclassified Comamonadaceae	0	0	0	0	98	0	0	0	0	0	0	0	0	0
FL-ASV284	Proteobacteria	Gammaproteobacteria	Burkholderiales	Methylophilaceae	Methylophilus	Unclassified Methylophilus	0	0	0	0	97	0	0	0	0	0	0	0	0	0
FL-ASV286	Proteobacteria	Gammaproteobacteria	Burkholderiales	Comamonadaceae	Unclassified Comamonadaceae	Unclassified Comamonadaceae	0	0	0	0	0	0	0	0	0	62	32	0	0	0
FL-ASV291	Bacteroidota	Bacteroidia	Cytophagales	Spirosomaceae	Emticicia	Unclassified Emticicia	7	26	17	10	0	0	0	0	0	0	0	9	0	22
FL-ASV293	Proteobacteria	Gammaproteobacteria	Burkholderiales	Comamonadaceae	Rhodoferax	Unclassified Rhodoferax	0	0	0	0	0	54	0	0	36	0	0	0	0	0
FL-ASV294	Proteobacteria	Alphaproteobacteria	Caulobacterales	Caulobacteraceae	Caulobacter	Caulobacter vibrioides	0	0	0	0	0	0	0	0	26	0	0	0	0	0
FL-ASV295	Bacteroidota	Bacteroidia	Flavobacteriales	Crocinitomicaceae	Fluviicola	Unclassified Fluviicola	0	0	0	0	0	0	0	0	0	52	38	0	0	0
FL-ASV296	Proteobacteria	Gammaproteobacteria	Burkholderiales	Burkholderiaceae	Polynucleobacter	Unclassified Polynucleobacter	0	0	0	0	0	0	0	0	0	36	54	0	0	0
FL-ASV297	Proteobacteria	Gammaproteobacteria	Burkholderiales	Comamonadaceae	Unclassified Comamonadaceae	Unclassified Comamonadaceae	0	0	0	0	0	0	0	0	0	90	0	0	0	0
FL-ASV298	Actinobacteriota	Actinobacteria	Micrococcales	Microbacteriaceae	Rhodoluna	Unclassified Rhodoluna	0	0	0	0	0	0	0	0	0	0	0	0	62	28
FL-ASV299	Proteobacteria	Gammaproteobacteria	Burkholderiales	Comamonadaceae	Hydrogenophaga	Unclassified Hydrogenophaga	0	0	0	0	0	0	0	0	0	0	0	42	11	36
FL-ASV301	Planctomycetota	Planctomycetes	Pirellulales	Pirellulaceae	Pirellula	Unclassified Pirellula	36	16	36	0	0	0	0	0	0	0	0	0	0	0
FL-ASV302	Bacteroidota	Bacteroidia	Flavobacteriales	Flavobacteriaceae	Flavobacterium	Flavobacterium fontis	9	41	0	0	0	0	0	0	0	0	0	12	0	26
FL-ASV308	Proteobacteria	Alphaproteobacteria	Sphingomonadales	Sphingomonadaceae	Porphyrobacter	Unclassified Porphyrobacter	0	68	17	0	0	0	0	0	0	0	0	0	0	0
FL-ASV309	Proteobacteria	Gammaproteobacteria	Burkholderiales	Burkholderiaceae	Polynucleobacter	Polynucleobacter acidiphobus	0	0	0	0	0	0	0	0	0	37	48	0	0	0
FL-ASV310	Proteobacteria	Alphaproteobacteria	Sphingomonadales	Sphingomonadaceae	Novosphingobium	Unclassified Novosphingobium	0	0	0	0	12	39	0	6	0	0	0	0	0	0
FL-ASV311	Bacteroidota	Bacteroidia	Chitinophagales	Chitinophagaceae	Sediminibacterium	Unclassified Sediminibacterium	0	0	0	0	0	0	0	0	0	7	16	33	0	28
FL-ASV315	Proteobacteria	Gammaproteobacteria	Burkholderiales	Comamonadaceae	Unclassified Comamonadaceae	Unclassified Comamonadaceae	0	0	0	0	0	0	0	0	0	83	0	0	0	0
FL-ASV320	Proteobacteria	Alphaproteobacteria	Rhizobiales	Rhizobiaceae	Allorhizobium-Neorhizobium-Pararhizobium-Rhizobium	Unclassified Allorhizobium-Neorhizobium-Pararhizobium-Rhizobium	0	0	0	0	0	80	0	0	0	0	0	0	0	0
FL-ASV323	Proteobacteria	Gammaproteobacteria	Burkholderiales	Comamonadaceae	Unclassified Comamonadaceae	Unclassified Comamonadaceae	0	0	0	0	79	0	0	0	0	0	0	0	0	0
FL-ASV324	Proteobacteria	Alphaproteobacteria	SAR11 clade	Clade III	Unclassified Clade III	Unclassified Clade III	0	0	0	0	0	0	0	0	0	16	7	27	20	9
FL-ASV327	Bacteroidota	Bacteroidia	Sphingobacteriales	NS11-12 marine group	Unclassified NS11-12 marine group	Unclassified NS11-12 marine group	0	0	0	0	0	0	0	0	0	0	19	31	12	16
FL-ASV328	Bacteroidota	Bacteroidia	Flavobacteriales	Crocinitomicaceae	Fluviicola	Unclassified Fluviicola	0	0	0	0	0	0	0	0	0	0	78	0	0	0
FL-ASV330	Bacteroidota	Bacteroidia	Sphingobacteriales	env.OPS 17	Unclassified env.OPS 17	Unclassified env.OPS 17	18	37	14	6	0	0	0	0	0	0	0	0	0	0
FL-ASV331	Proteobacteria	Alphaproteobacteria	Rhizobiales	Rhizobiaceae	Allorhizobium-Neorhizobium-Pararhizobium-Rhizobium	Unclassified Allorhizobium-Neorhizobium-Pararhizobium-Rhizobium	0	0	0	0	0	0	0	0	77	0	0	0	0	0
FL-ASV334	Bacteroidota	Bacteroidia	Chitinophagales	Chitinophagaceae	Sediminibacterium	Unclassified Sediminibacterium	0	0	0	0	0	0	0	21	0	0	0	0	0	0
FL-ASV337	Proteobacteria	Gammaproteobacteria	Burkholderiales	Oxalobacteraceae	Herbaspirillum	Unclassified Herbaspirillum	0	0	0	0	0	0	0	0	74	0	0	0	0	0
FL-ASV345	Proteobacteria	Gammaproteobacteria	Burkholderiales	Chromobacteriaceae	Aquitalea	Aquitalea magnusonii	0	0	0	0	72	0	0	0	0	0	0	0	0	0
FL-ASV346	Bacteroidota	Bacteroidia	Flavobacteriales	Flavobacteriaceae	Flavobacterium	Flavobacterium fontis	0	0	0	0	0	0	0	0	0	0	0	13	36	23
FL-ASV349	Proteobacteria	Gammaproteobacteria	Burkholderiales	Comamonadaceae	Unclassified Comamonadaceae	Unclassified Comamonadaceae	0	61	0	10	0	0	0	0	0	0	0	0	0	0
FL-ASV351	Proteobacteria	Alphaproteobacteria	Rhizobiales	Rhizobiaceae	Allorhizobium-Neorhizobium-Pararhizobium-Rhizobium	Unclassified Allorhizobium-Neorhizobium-Pararhizobium-Rhizobium	0	0	0	0	0	70	0	0	0	0	0	0	0	0
FL-ASV352	Bacteroidota	Bacteroidia	Cytophagales	Spirosomaceae	Spirosoma	Spirosoma panaciterrae	0	0	0	0	21	36	0	0	0	0	0	0	0	0
FL-ASV353	Bacteroidota	Bacteroidia	Cytophagales	Spirosomaceae	Fluviimonas	Unclassified Fluviimonas	0	0	0	0	0	0	0	0	0	6	0	20	15	29
FL-ASV354	Bacteroidota	Bacteroidia	Chitinophagales	Chitinophagaceae	Terrimonas	Unclassified Terrimonas	0	0	0	0	0	0	0	0	0	11	11	26	0	21
FL-ASV355	Bacteroidota	Bacteroidia	Flavobacteriales	Crocinitomicaceae	Fluviicola	Unclassified Fluviicola	0	0	0	0	0	0	0	0	0	30	39	0	0	0
FL-ASV356	Proteobacteria	Gammaproteobacteria	Pseudomonadales	Moraxellaceae	Acinetobacter	Acinetobacter soli	0	0	0	0	0	0	0	0	0	0	0	26	0	42
FL-ASV361	Bacteroidota	Bacteroidia	Chitinophagales	Chitinophagaceae	Rurimicrobium	Unclassified Rurimicrobium	0	5	0	0	0	0	0	0	0	0	0	16	10	34
FL-ASV362	Proteobacteria	Gammaproteobacteria	Burkholderiales	Comamonadaceae	Limnohabitans	Unclassified Limnohabitans	0	0	0	0	0	0	0	0	0	65	0	0	0	0
FL-ASV368	Armatimonadota	Fimbriimonadia	Fimbriimonadales	Fimbriimonadaceae	Unclassified Fimbriimonadaceae	Unclassified Fimbriimonadaceae	0	0	0	0	27	0	0	7	29	0	0	0	0	0
FL-ASV369	Proteobacteria	Gammaproteobacteria	Burkholderiales	Comamonadaceae	Limnohabitans	Unclassified Limnohabitans	0	0	0	0	0	0	0	0	0	0	63	0	0	0
FL-ASV371	Bacteroidota	Bacteroidia	Cytophagales	Spirosomaceae	Runella	Unclassified Runella	13	43	0	0	0	0	0	0	0	0	0	0	6	0
FL-ASV376	Proteobacteria	Gammaproteobacteria	Pseudomonadales	Moraxellaceae	Acinetobacter	Unclassified Acinetobacter	0	0	0	0	0	0	0	0	0	0	0	61	0	0
FL-ASV378	Proteobacteria	Gammaproteobacteria	Pseudomonadales	Pseudomonadaceae	Pseudomonas	Pseudomonas nitroreducens	0	0	0	0	60	0	0	0	0	0	0	0	0	0
FL-ASV379	Actinobacteriota	Actinobacteria	Frankiales	Sporichthyaceae	hgcI clade	Unclassified hgcI clade	0	0	0	0	0	0	0	0	0	0	0	23	22	15
FL-ASV380	Proteobacteria	Alphaproteobacteria	Micavibrionales	Unclassified Micavibrionales	Unclassified Micavibrionales	Unclassified Micavibrionales	0	0	0	0	0	0	0	0	0	0	0	0	33	27
FL-ASV381	Bacteroidota	Bacteroidia	Sphingobacteriales	NS11-12 marine group	Unclassified NS11-12 marine group	Unclassified NS11-12 marine group	0	0	0	0	0	0	0	0	0	0	0	0	16	44
FL-ASV384	Bacteroidota	Bacteroidia	Chitinophagales	Chitinophagaceae	Sediminibacterium	Unclassified Sediminibacterium	0	0	0	0	0	0	0	0	0	0	0	26	33	0
FL-ASV387	Proteobacteria	Gammaproteobacteria	Burkholderiales	Methylophilaceae	Methylophilus	Methylophilus methylotrophus	0	23	35	0	0	0	0	0	0	0	0	0	0	0
FL-ASV389	Bacteroidota	Bacteroidia	Cytophagales	Spirosomaceae	Pseudarcicella	Unclassified Pseudarcicella	0	0	0	0	0	0	0	0	0	29	28	0	0	0
FL-ASV391	Planctomycetota	Planctomycetes	Pirellulales	Pirellulaceae	Pirellula	Unclassified Pirellula	0	47	0	8	0	0	0	0	0	0	0	0	0	0
FL-ASV392	Proteobacteria	Gammaproteobacteria	Burkholderiales	Methylophilaceae	Methylophilus	Unclassified Methylophilus	0	47	0	8	0	0	0	0	0	0	0	0	0	0
FL-ASV393	Bacteroidota	Bacteroidia	Chitinophagales	Chitinophagaceae	Unclassified Chitinophagaceae	Unclassified Chitinophagaceae	0	0	0	0	31	24	0	0	0	0	0	0	0	0
FL-ASV395	Planctomycetota	Planctomycetes	Pirellulales	Pirellulaceae	Pirellula	Unclassified Pirellula	0	29	0	25	0	0	0	0	0	0	0	0	0	0
FL-ASV397	Bacteroidota	Bacteroidia	Cytophagales	Spirosomaceae	Pseudarcicella	Unclassified Pseudarcicella	0	0	0	0	0	0	0	0	0	31	22	0	0	0
FL-ASV400	Proteobacteria	Gammaproteobacteria	Pseudomonadales	Moraxellaceae	Acinetobacter	Unclassified Acinetobacter	51	0	0	0	0	0	0	0	0	0	0	0	0	0
FL-ASV401	Desulfobacterota	Desulfovibrionia	Desulfovibrionales	Desulfomicrobiaceae	Desulfomicrobium	Unclassified Desulfomicrobium	15	14	16	6	0	0	0	0	0	0	0	0	0	0
FL-ASV402	Desulfobacterota	Desulfuromonadia	Geobacterales	Geobacteraceae	Unclassified Geobacteraceae	Unclassified Geobacteraceae	19	8	14	10	0	0	0	0	0	0	0	0	0	0
FL-ASV403	Planctomycetota	Planctomycetes	Pirellulales	Pirellulaceae	Pirellula	Unclassified Pirellula	18	15	14	4	0	0	0	0	0	0	0	0	0	0
FL-ASV404	Proteobacteria	Alphaproteobacteria	Rhizobiales	Rhizobiaceae	Allorhizobium-Neorhizobium-Pararhizobium-Rhizobium	Allorhizobium-Neorhizobium-Pararhizobium-Rhizobium rhizoryzae	26	0	0	0	0	0	0	6	19	0	0	0	0	0
FL-ASV408	Proteobacteria	Gammaproteobacteria	Burkholderiales	Comamonadaceae	Limnohabitans	Unclassified Limnohabitans	0	0	0	0	0	0	0	0	0	0	50	0	0	0
FL-ASV409	Bacteroidota	Bacteroidia	Flavobacteriales	Crocinitomicaceae	Fluviicola	Unclassified Fluviicola	0	0	0	0	0	0	0	0	0	0	50	0	0	0
FL-ASV410	Actinobacteriota	Actinobacteria	Frankiales	Sporichthyaceae	Unclassified Sporichthyaceae	Unclassified Sporichthyaceae	0	0	0	0	0	0	0	0	0	0	0	29	21	0
FL-ASV412	Unclassified Bacteria	Unclassified Bacteria	Unclassified Bacteria	Unclassified Bacteria	Unclassified Bacteria	Unclassified Bacteria	0	0	0	0	0	0	0	0	0	0	0	0	0	0
FL-ASV413	Bacteroidota	Bacteroidia	Flavobacteriales	Crocinitomicaceae	Fluviicola	Unclassified Fluviicola	0	0	0	0	0	0	0	0	0	48	0	0	0	0
FL-ASV414	Planctomycetota	Planctomycetes	Pirellulales	Pirellulaceae	Pirellula	Unclassified Pirellula	23	24	0	0	0	0	0	0	0	0	0	0	0	0
FL-ASV416	Proteobacteria	Gammaproteobacteria	Burkholderiales	Methylophilaceae	Methylophilus	Unclassified Methylophilus	0	0	0	0	0	47	0	0	0	0	0	0	0	0
FL-ASV417	Proteobacteria	Gammaproteobacteria	Burkholderiales	Burkholderiaceae	Polynucleobacter	Polynucleobacter cosmopolitanus	0	0	0	0	0	0	0	0	0	47	0	0	0	0
FL-ASV418	Planctomycetota	Planctomycetes	Planctomycetales	Rubinisphaeraceae	Unclassified Rubinisphaeraceae	Unclassified Rubinisphaeraceae	17	29	0	0	0	0	0	0	0	0	0	0	0	0
FL-ASV421	Bacteroidota	Bacteroidia	Cytophagales	Spirosomaceae	Emticicia	Unclassified Emticicia	0	0	0	0	0	0	0	0	0	5	0	22	0	19
FL-ASV422	Actinobacteriota	Actinobacteria	Frankiales	Sporichthyaceae	Unclassified Sporichthyaceae	Unclassified Sporichthyaceae	0	0	0	0	0	0	0	0	0	0	0	46	0	0
FL-ASV427	Proteobacteria	Gammaproteobacteria	Burkholderiales	Rhodocyclaceae	C39	Unclassified C39	0	0	0	0	0	0	0	0	0	16	0	29	0	0
FL-ASV436	Proteobacteria	Gammaproteobacteria	Burkholderiales	Comamonadaceae	Hydrogenophaga	Unclassified Hydrogenophaga	43	0	0	0	0	0	0	0	0	0	0	0	0	0
FL-ASV437	Cyanobacteria	Cyanobacteriia	Cyanobacteriales	Nostocaceae	Nostoc PCC-8976	Unclassified Nostoc PCC-8976	32	11	0	0	0	0	0	0	0	0	0	0	0	0
FL-ASV438	Proteobacteria	Gammaproteobacteria	Burkholderiales	Comamonadaceae	Rhizobacter	Unclassified Rhizobacter	0	32	0	11	0	0	0	0	0	0	0	0	0	0
FL-ASV439	Proteobacteria	Alphaproteobacteria	Caulobacterales	Caulobacteraceae	Asticcacaulis	Asticcacaulis excentricus	0	0	0	0	0	0	0	33	10	0	0	0	0	0
FL-ASV440	Proteobacteria	Gammaproteobacteria	Burkholderiales	Burkholderiaceae	Polynucleobacter	Polynucleobacter cosmopolitanus	0	0	0	0	0	0	0	0	0	0	43	0	0	0
FL-ASV443	Bacteroidota	Bacteroidia	Flavobacteriales	Crocinitomicaceae	Fluviicola	Unclassified Fluviicola	0	0	0	0	0	0	0	0	0	42	0	0	0	0
FL-ASV444	Proteobacteria	Gammaproteobacteria	Burkholderiales	Comamonadaceae	Unclassified Comamonadaceae	Unclassified Comamonadaceae	0	0	0	0	0	0	0	0	0	42	0	0	0	0
FL-ASV445	Bacteroidota	Bacteroidia	Flavobacteriales	Crocinitomicaceae	Fluviicola	Unclassified Fluviicola	0	0	0	0	0	0	0	0	0	16	26	0	0	0
FL-ASV447	Proteobacteria	Gammaproteobacteria	Burkholderiales	Methylophilaceae	Methylophilus	Unclassified Methylophilus	0	0	0	0	0	0	0	0	41	0	0	0	0	0
FL-ASV449	Actinobacteriota	Actinobacteria	Frankiales	Sporichthyaceae	Candidatus Planktophila	Unclassified Candidatus Planktophila	0	0	0	0	0	0	0	0	0	0	0	0	0	41
FL-ASV450	Bacteroidota	Bacteroidia	Chitinophagales	Saprospiraceae	Unclassified Saprospiraceae	Unclassified Saprospiraceae	8	21	11	0	0	0	0	0	0	0	0	0	0	0
FL-ASV452	Proteobacteria	Gammaproteobacteria	Burkholderiales	Comamonadaceae	Aquabacterium	Unclassified Aquabacterium	0	0	0	0	40	0	0	0	0	0	0	0	0	0
FL-ASV453	Bacteroidota	Bacteroidia	Flavobacteriales	Crocinitomicaceae	Fluviicola	Unclassified Fluviicola	0	0	0	0	0	0	0	0	0	40	0	0	0	0
FL-ASV454	Bacteroidota	Bacteroidia	Flavobacteriales	Crocinitomicaceae	Fluviicola	Unclassified Fluviicola	0	0	0	0	0	0	0	0	0	17	23	0	0	0
FL-ASV457	Proteobacteria	Gammaproteobacteria	Burkholderiales	Comamonadaceae	Hydrogenophaga	Unclassified Hydrogenophaga	0	39	0	0	0	0	0	0	0	0	0	0	0	0
FL-ASV459	Proteobacteria	Gammaproteobacteria	Burkholderiales	Chromobacteriaceae	Aquitalea	Aquitalea magnusonii	0	0	0	0	0	39	0	0	0	0	0	0	0	0
FL-ASV461	Proteobacteria	Alphaproteobacteria	Rhizobiales	Rhizobiaceae	Allorhizobium-Neorhizobium-Pararhizobium-Rhizobium	Unclassified Allorhizobium-Neorhizobium-Pararhizobium-Rhizobium	0	0	0	0	0	0	29	10	0	0	0	0	0	0
FL-ASV463	Proteobacteria	Gammaproteobacteria	Pseudomonadales	Moraxellaceae	Acinetobacter	Acinetobacter soli	0	0	0	0	0	0	0	0	0	0	0	39	0	0
FL-ASV465	Planctomycetota	Planctomycetes	Pirellulales	Pirellulaceae	Pirellula	Unclassified Pirellula	0	38	0	0	0	0	0	0	0	0	0	0	0	0
FL-ASV466	Proteobacteria	Alphaproteobacteria	Unclassified Alphaproteobacteria	Unclassified Alphaproteobacteria	Unclassified Alphaproteobacteria	Unclassified Alphaproteobacteria	0	0	38	0	0	0	0	0	0	0	0	0	0	0
FL-ASV467	Planctomycetota	Planctomycetes	Pirellulales	Pirellulaceae	Pirellula	Unclassified Pirellula	0	0	38	0	0	0	0	0	0	0	0	0	0	0
FL-ASV468	Proteobacteria	Gammaproteobacteria	Burkholderiales	Rhodocyclaceae	Unclassified Rhodocyclaceae	Unclassified Rhodocyclaceae	0	0	0	0	0	0	0	38	0	0	0	0	0	0
FL-ASV473	Bacteroidota	Bacteroidia	Chitinophagales	Chitinophagaceae	Unclassified Chitinophagaceae	Unclassified Chitinophagaceae	0	0	0	0	0	37	0	0	0	0	0	0	0	0
FL-ASV474	Bacteroidota	Bacteroidia	Cytophagales	Spirosomaceae	Arsenicibacter	Unclassified Arsenicibacter	0	0	0	0	0	27	0	0	0	0	0	0	0	0
FL-ASV475	Proteobacteria	Gammaproteobacteria	Burkholderiales	Burkholderiaceae	Polynucleobacter	Polynucleobacter cosmopolitanus	0	0	0	0	0	0	0	0	0	37	0	0	0	0
FL-ASV476	Proteobacteria	Gammaproteobacteria	Burkholderiales	Burkholderiaceae	Polynucleobacter	Unclassified Polynucleobacter	0	0	0	0	0	0	0	0	0	0	37	0	0	0
FL-ASV477	Proteobacteria	Alphaproteobacteria	Rhodobacterales	Rhodobacteraceae	Rhodobacter	Rhodobacter capsulatus	0	0	0	0	0	0	0	0	0	0	0	0	10	27
FL-ASV484	Proteobacteria	Gammaproteobacteria	Burkholderiales	Comamonadaceae	Hydrogenophaga	Unclassified Hydrogenophaga	0	0	36	0	0	0	0	0	0	0	0	0	0	0
FL-ASV485	Cyanobacteria	Cyanobacteriia	Unclassified Cyanobacteriia	Unclassified Cyanobacteriia	Unclassified Cyanobacteriia	Unclassified Cyanobacteriia	0	0	0	36	0	0	0	0	0	0	0	0	0	0
FL-ASV486	Proteobacteria	Alphaproteobacteria	Rhizobiales	Rhizobiales Incertae Sedis	Phreatobacter	Unclassified Phreatobacter	0	0	0	0	8	28	0	0	0	0	0	0	0	0
FL-ASV487	Proteobacteria	Alphaproteobacteria	Sphingomonadales	Sphingomonadaceae	Novosphingobium	Unclassified Novosphingobium	0	0	0	0	0	36	0	0	0	0	0	0	0	0
FL-ASV488	Bacteroidota	Bacteroidia	Flavobacteriales	Weeksellaceae	Chryseobacterium	Unclassified Chryseobacterium	0	0	0	0	0	0	0	0	36	0	0	0	0	0
FL-ASV489	Bacteroidota	Bacteroidia	Flavobacteriales	Crocinitomicaceae	Fluviicola	Unclassified Fluviicola	0	0	0	0	0	0	0	0	0	36	0	0	0	0
FL-ASV490	Bacteroidota	Bacteroidia	Flavobacteriales	Crocinitomicaceae	Fluviicola	Unclassified Fluviicola	0	0	0	0	0	0	0	0	0	36	0	0	0	0
FL-ASV496	Bacteroidota	Bacteroidia	Cytophagales	Spirosomaceae	Leadbetterella	Unclassified Leadbetterella	20	8	0	7	0	0	0	0	0	0	0	0	0	0
FL-ASV498	Bacteroidota	Bacteroidia	Flavobacteriales	Crocinitomicaceae	Fluviicola	Unclassified Fluviicola	0	0	0	0	0	0	0	0	0	20	15	0	0	0
FL-ASV500	Proteobacteria	Gammaproteobacteria	Burkholderiales	Leeiaceae	Leeia	Leeia oryzae	0	0	0	0	34	0	0	0	0	0	0	0	0	0
FL-ASV506	Proteobacteria	Gammaproteobacteria	Burkholderiales	Comamonadaceae	Acidovorax	Unclassified Acidovorax	0	0	0	0	33	0	0	0	0	0	0	0	0	0
FL-ASV507	Proteobacteria	Alphaproteobacteria	Rhodobacterales	Rhodobacteraceae	Tabrizicola	Unclassified Tabrizicola	0	0	0	0	0	0	0	0	0	0	0	33	0	0
FL-ASV508	Actinobacteriota	Actinobacteria	Micrococcales	Microbacteriaceae	Unclassified Microbacteriaceae	Unclassified Microbacteriaceae	0	0	0	0	0	0	0	0	0	0	0	0	33	0
FL-ASV512	Planctomycetota	Planctomycetes	Pirellulales	Pirellulaceae	Pirellula	Unclassified Pirellula	8	8	14	2	0	0	0	0	0	0	0	0	0	0
FL-ASV513	Bacteroidota	Bacteroidia	Cytophagales	Spirosomaceae	Runella	Unclassified Runella	8	11	9	2	0	0	0	0	0	0	0	0	0	0
FL-ASV515	Bacteroidota	Bacteroidia	Flavobacteriales	Flavobacteriaceae	Flavobacterium	Unclassified Flavobacterium	0	0	0	0	0	0	0	0	0	0	0	0	16	16
FL-ASV520	Planctomycetota	Planctomycetes	Pirellulales	Pirellulaceae	Pirellula	Unclassified Pirellula	0	31	0	0	0	0	0	0	0	0	0	0	0	0
FL-ASV521	Bacteroidota	Bacteroidia	Chitinophagales	Saprospiraceae	Unclassified Saprospiraceae	Unclassified Saprospiraceae	10	9	8	0	0	0	0	0	0	0	0	4	0	0
FL-ASV522	Bacteroidota	Bacteroidia	Flavobacteriales	Weeksellaceae	Chryseobacterium	Chryseobacterium massiliae	12	0	0	0	0	6	0	0	13	0	0	0	0	0
FL-ASV523	Proteobacteria	Gammaproteobacteria	Burkholderiales	Comamonadaceae	Ideonella	Unclassified Ideonella	0	0	0	0	0	0	0	31	0	0	0	0	0	0
FL-ASV524	Planctomycetota	Planctomycetes	Pirellulales	Pirellulaceae	Pirellula	Unclassified Pirellula	0	0	0	0	0	0	0	0	0	5	6	12	0	8
FL-ASV525	Bacteroidota	Bacteroidia	Sphingobacteriales	NS11-12 marine group	Unclassified NS11-12 marine group	Unclassified NS11-12 marine group	0	0	0	0	0	0	0	0	0	0	0	0	0	31
FL-ASV528	Proteobacteria	Gammaproteobacteria	Burkholderiales	Comamonadaceae	Rhizobacter	Unclassified Rhizobacter	30	0	0	0	0	0	0	0	0	0	0	0	0	0
FL-ASV531	Proteobacteria	Gammaproteobacteria	Burkholderiales	Chromobacteriaceae	Vogesella	Unclassified Vogesella	0	0	0	0	0	0	0	0	0	0	0	0	0	30
FL-ASV535	Bacteroidota	Bacteroidia	Chitinophagales	Unclassified Chitinophagales	Unclassified Chitinophagales	Unclassified Chitinophagales	10	16	0	0	0	0	0	0	0	3	0	0	0	0
FL-ASV536	Bacteroidota	Bacteroidia	Cytophagales	Spirosomaceae	Pseudarcicella	Unclassified Pseudarcicella	0	0	0	0	0	0	0	0	0	0	29	0	0	0
FL-ASV541	Proteobacteria	Alphaproteobacteria	Rhizobiales	Rhizobiaceae	Allorhizobium-Neorhizobium-Pararhizobium-Rhizobium	Unclassified Allorhizobium-Neorhizobium-Pararhizobium-Rhizobium	0	0	0	0	0	0	0	0	28	0	0	0	0	0
FL-ASV542	Planctomycetota	Planctomycetes	Pirellulales	Pirellulaceae	Pirellula	Unclassified Pirellula	0	0	0	0	0	0	0	0	0	0	0	14	8	6
FL-ASV543	Bacteroidota	Bacteroidia	Chitinophagales	Chitinophagaceae	Sediminibacterium	Unclassified Sediminibacterium	0	0	0	0	0	0	0	0	0	0	0	7	12	9
FL-ASV546	Cyanobacteria	Cyanobacteriia	Cyanobacteriales	Cyanobacteriaceae	Geitlerinema LD9	Unclassified Geitlerinema LD9	16	0	0	11	0	0	0	0	0	0	0	0	0	0
FL-ASV547	Proteobacteria	Gammaproteobacteria	Burkholderiales	Comamonadaceae	Rubrivivax	Rubrivivax gelatinosus	0	0	27	0	0	0	0	0	0	0	0	0	0	0
FL-ASV549	Proteobacteria	Alphaproteobacteria	Caulobacterales	Caulobacteraceae	Caulobacter	Caulobacter vibrioides	0	0	0	0	0	27	0	0	0	0	0	0	0	0
FL-ASV550	Bacteroidota	Bacteroidia	Flavobacteriales	Crocinitomicaceae	Fluviicola	Unclassified Fluviicola	0	0	0	0	0	0	0	0	0	27	0	0	0	0
FL-ASV553	Proteobacteria	Gammaproteobacteria	Burkholderiales	Methylophilaceae	Methylophilus	Methylophilus methylotrophus	0	0	0	0	0	0	0	0	26	0	0	0	0	0
FL-ASV554	Proteobacteria	Gammaproteobacteria	Burkholderiales	Burkholderiaceae	Polynucleobacter	Polynucleobacter cosmopolitanus	0	0	0	0	0	0	0	0	0	0	26	0	0	0
FL-ASV555	Patescibacteria	Gracilibacteria	Absconditabacteriales (SR1)	Unclassified Absconditabacteriales (SR1)	Unclassified Absconditabacteriales (SR1)	Unclassified Absconditabacteriales (SR1)	0	0	0	0	0	0	0	0	0	0	0	0	16	10
FL-ASV556	Actinobacteriota	Actinobacteria	Micrococcales	Microbacteriaceae	Rhodoluna	Unclassified Rhodoluna	0	0	0	0	0	0	0	0	0	0	0	0	26	0
FL-ASV560	Bacteroidota	Bacteroidia	Chitinophagales	Chitinophagaceae	Unclassified Chitinophagaceae	Unclassified Chitinophagaceae	0	6	11	8	0	0	0	0	0	0	0	0	0	0
FL-ASV562	Proteobacteria	Gammaproteobacteria	Xanthomonadales	Xanthomonadaceae	Stenotrophomonas	Stenotrophomonas maltophilia	0	0	0	0	0	25	0	0	0	0	0	0	0	0
FL-ASV563	Proteobacteria	Alphaproteobacteria	Sphingomonadales	Sphingomonadaceae	Novosphingobium	Unclassified Novosphingobium	0	0	0	0	0	25	0	0	0	0	0	0	0	0
FL-ASV565	Bacteroidota	Bacteroidia	Cytophagales	Microscillaceae	Flexibacter	Unclassified Flexibacter	0	0	0	0	0	0	0	25	0	0	0	0	0	0
FL-ASV566	Proteobacteria	Alphaproteobacteria	Rhizobiales	Beijerinckiaceae	Methylobacterium-Methylorubrum	Methylobacterium-Methylorubrum komagatae	0	0	0	0	0	0	0	0	11	0	0	0	0	0
FL-ASV567	Bacteroidota	Bacteroidia	Cytophagales	Spirosomaceae	Pseudarcicella	Unclassified Pseudarcicella	0	0	0	0	0	0	0	0	0	25	0	0	0	0
FL-ASV569	Actinobacteriota	Actinobacteria	Micrococcales	Microbacteriaceae	Rhodoluna	Unclassified Rhodoluna	0	0	0	0	0	0	0	0	0	0	0	10	15	0
FL-ASV570	Bacteroidota	Bacteroidia	Cytophagales	Spirosomaceae	Fluviimonas	Unclassified Fluviimonas	0	0	0	0	0	0	0	0	0	0	0	25	0	0
FL-ASV572	Planctomycetota	Planctomycetes	Pirellulales	Pirellulaceae	Pirellula	Unclassified Pirellula	8	16	0	0	0	0	0	0	0	0	0	0	0	0
FL-ASV573	Proteobacteria	Alphaproteobacteria	Sphingomonadales	Sphingomonadaceae	Sphingomonas	Sphingomonas azotifigens	0	0	0	0	0	0	0	0	24	0	0	0	0	0
FL-ASV577	Acidobacteriota	Acidobacteriae	Unclassified Acidobacteriae	Unclassified Acidobacteriae	Unclassified Acidobacteriae	Unclassified Acidobacteriae	5	15	0	3	0	0	0	0	0	0	0	0	0	0
FL-ASV579	Planctomycetota	Planctomycetes	Planctomycetales	Rubinisphaeraceae	Unclassified Rubinisphaeraceae	Unclassified Rubinisphaeraceae	7	16	0	0	0	0	0	0	0	0	0	0	0	0
FL-ASV580	Cyanobacteria	Cyanobacteriia	Cyanobacteriales	Nostocaceae	Nostoc PCC-8976	Unclassified Nostoc PCC-8976	0	0	0	18	0	0	0	0	0	0	0	0	0	0
FL-ASV582	Proteobacteria	Alphaproteobacteria	Rhodobacterales	Rhodobacteraceae	Rhodobacter	Unclassified Rhodobacter	0	23	0	0	0	0	0	0	0	0	0	0	0	0
FL-ASV583	Planctomycetota	Planctomycetes	Pirellulales	Pirellulaceae	Pirellula	Unclassified Pirellula	0	0	0	15	8	0	0	0	0	0	0	0	0	0
FL-ASV584	Proteobacteria	Alphaproteobacteria	Sphingomonadales	Sphingomonadaceae	Novosphingobium	Unclassified Novosphingobium	0	0	0	0	0	0	0	0	23	0	0	0	0	0
FL-ASV588	Bacteroidota	Bacteroidia	Chitinophagales	Saprospiraceae	Unclassified Saprospiraceae	Unclassified Saprospiraceae	3	15	4	0	0	0	0	0	0	0	0	0	0	0
FL-ASV590	Proteobacteria	Alphaproteobacteria	Sphingomonadales	Sphingomonadaceae	Novosphingobium	Unclassified Novosphingobium	0	22	0	0	0	0	0	0	0	0	0	0	0	0
FL-ASV591	Patescibacteria	Gracilibacteria	JGI 0000069-P22	Unclassified JGI 0000069-P22	Unclassified JGI 0000069-P22	Unclassified JGI 0000069-P22	0	0	0	0	0	0	0	0	0	0	0	4	9	9
FL-ASV594	Acidobacteriota	Blastocatellia	Blastocatellales	Blastocatellaceae	Aridibacter	Unclassified Aridibacter	0	21	0	0	0	0	0	0	0	0	0	0	0	0
FL-ASV595	Bacteroidota	Bacteroidia	Cytophagales	Spirosomaceae	Runella	Unclassified Runella	0	0	14	0	0	0	0	7	0	0	0	0	0	0
FL-ASV596	Bacteroidota	Bacteroidia	Flavobacteriales	Flavobacteriaceae	Flavobacterium	Flavobacterium indicum	0	0	0	0	0	0	0	0	0	13	8	0	0	0
FL-ASV597	Proteobacteria	Gammaproteobacteria	Pseudomonadales	Moraxellaceae	Acinetobacter	Acinetobacter soli	0	0	0	0	0	0	0	0	0	0	0	0	0	21
FL-ASV598	Bacteroidota	Bacteroidia	Flavobacteriales	Weeksellaceae	Cloacibacterium	Cloacibacterium rupense	0	0	0	0	0	0	0	0	0	0	0	0	0	21
FL-ASV605	Proteobacteria	Gammaproteobacteria	Burkholderiales	Nitrosomonadaceae	oc32	Unclassified oc32	0	20	0	0	0	0	0	0	0	0	0	0	0	0
FL-ASV606	Cyanobacteria	Cyanobacteriia	Limnotrichales	Limnotrichaceae	Limnothrix	Unclassified Limnothrix	0	20	0	0	0	0	0	0	0	0	0	0	0	0
FL-ASV609	Proteobacteria	Gammaproteobacteria	Burkholderiales	Rhodocyclaceae	Zoogloea	Unclassified Zoogloea	0	0	0	0	0	0	0	0	0	20	0	0	0	0
FL-ASV610	Bacteroidota	Bacteroidia	Flavobacteriales	Flavobacteriaceae	Flavobacterium	Unclassified Flavobacterium	0	0	0	0	0	0	0	0	0	0	0	20	0	0
FL-ASV615	Proteobacteria	Gammaproteobacteria	Burkholderiales	Comamonadaceae	Rubrivivax	Unclassified Rubrivivax	19	0	0	0	0	0	0	0	0	0	0	0	0	0
FL-ASV616	Proteobacteria	Gammaproteobacteria	Methylococcales	Methylococcaceae	Methylocaldum	Unclassified Methylocaldum	12	7	0	0	0	0	0	0	0	0	0	0	0	0
FL-ASV617	Bacteroidota	Kapabacteria	Kapabacteriales	Unclassified Kapabacteriales	Unclassified Kapabacteriales	Unclassified Kapabacteriales	4	9	3	3	0	0	0	0	0	0	0	0	0	0
FL-ASV618	Bacteroidota	Bacteroidia	Cytophagales	Spirosomaceae	Unclassified Spirosomaceae	Unclassified Spirosomaceae	6	13	0	0	0	0	0	0	0	0	0	0	0	0
FL-ASV624	Proteobacteria	Gammaproteobacteria	Burkholderiales	Methylophilaceae	Methylotenera	Unclassified Methylotenera	0	7	12	0	0	0	0	0	0	0	0	0	0	0
FL-ASV626	Bacteroidota	Bacteroidia	Flavobacteriales	Weeksellaceae	Chryseobacterium	Unclassified Chryseobacterium	0	0	0	0	0	0	0	0	19	0	0	0	0	0
FL-ASV629	Proteobacteria	Gammaproteobacteria	Burkholderiales	Comamonadaceae	Ideonella	Unclassified Ideonella	0	0	0	0	0	0	0	0	0	19	0	0	0	0
FL-ASV636	Bacteroidota	Kapabacteria	Kapabacteriales	Unclassified Kapabacteriales	Unclassified Kapabacteriales	Unclassified Kapabacteriales	0	15	0	0	0	0	0	0	0	0	0	3	0	0
FL-ASV637	Bacteroidota	Bacteroidia	Flavobacteriales	Weeksellaceae	Chryseobacterium	Unclassified Chryseobacterium	0	0	0	0	18	0	0	0	0	0	0	0	0	0
FL-ASV639	Bacteroidota	Bacteroidia	Chitinophagales	Chitinophagaceae	Rurimicrobium	Unclassified Rurimicrobium	0	0	0	0	0	0	0	0	0	0	0	0	0	18
FL-ASV643	Planctomycetota	Planctomycetes	Planctomycetales	Schlesneriaceae	Planctopirus	Planctopirus limnophila	4	7	6	0	0	0	0	0	0	0	0	0	0	0
FL-ASV644	Acidobacteriota	Blastocatellia	Chloracidobacteriales	Chloracidobacteriaceae	Chloracidobacterium	Unclassified Chloracidobacterium	12	0	0	5	0	0	0	0	0	0	0	0	0	0
FL-ASV645	Planctomycetota	Planctomycetes	Planctomycetales	Rubinisphaeraceae	Unclassified Rubinisphaeraceae	Unclassified Rubinisphaeraceae	0	0	0	17	0	0	0	0	0	0	0	0	0	0
FL-ASV646	Proteobacteria	Alphaproteobacteria	Sphingomonadales	Sphingomonadaceae	Sphingomonas	Sphingomonas azotifigens	0	0	0	0	0	0	17	0	0	0	0	0	0	0
FL-ASV647	Proteobacteria	Gammaproteobacteria	Burkholderiales	Oxalobacteraceae	Herbaspirillum	Unclassified Herbaspirillum	0	0	0	0	0	0	17	0	0	0	0	0	0	0
FL-ASV648	Proteobacteria	Gammaproteobacteria	Pseudomonadales	Pseudomonadaceae	Pseudomonas	Pseudomonas otitidis	0	0	0	0	0	0	0	0	17	0	0	0	0	0
FL-ASV649	Proteobacteria	Gammaproteobacteria	Unclassified Gammaproteobacteria	Unclassified Gammaproteobacteria	Unclassified Gammaproteobacteria	Unclassified Gammaproteobacteria	0	0	0	0	7	5	0	0	0	0	0	0	0	0
FL-ASV650	Bacteroidota	Bacteroidia	Flavobacteriales	Flavobacteriaceae	Flavobacterium	Unclassified Flavobacterium	0	0	0	0	0	0	0	0	0	0	0	0	0	17
FL-ASV655	Bacteroidota	Bacteroidia	Cytophagales	Spirosomaceae	Leadbetterella	Unclassified Leadbetterella	0	16	0	0	0	0	0	0	0	0	0	0	0	0
FL-ASV656	Acidobacteriota	Blastocatellia	Chloracidobacteriales	Chloracidobacteriaceae	Chloracidobacterium	Unclassified Chloracidobacterium	0	16	0	0	0	0	0	0	0	0	0	0	0	0
FL-ASV657	Proteobacteria	Gammaproteobacteria	Burkholderiales	Rhodocyclaceae	Dechloromonas	Unclassified Dechloromonas	0	16	0	0	0	0	0	0	0	0	0	0	0	0
FL-ASV658	Bacteroidota	Bacteroidia	Cytophagales	Spirosomaceae	Runella	Unclassified Runella	0	16	0	0	0	0	0	0	0	0	0	0	0	0
FL-ASV659	Proteobacteria	Alphaproteobacteria	Rhodobacterales	Rhodobacteraceae	Rhodobacter	Unclassified Rhodobacter	0	16	0	0	0	0	0	0	0	0	0	0	0	0
FL-ASV660	Proteobacteria	Alphaproteobacteria	Ferrovibrionales	Taonella	Unclassified Taonella	Unclassified Taonella	0	0	0	0	0	16	0	0	0	0	0	0	0	0
FL-ASV661	Proteobacteria	Gammaproteobacteria	Burkholderiales	Burkholderiaceae	Polynucleobacter	Polynucleobacter cosmopolitanus	0	0	0	0	0	0	0	0	0	0	16	0	0	0
FL-ASV662	Bacteroidota	Bacteroidia	Sphingobacteriales	NS11-12 marine group	Unclassified NS11-12 marine group	Unclassified NS11-12 marine group	0	0	0	0	0	0	0	0	0	0	16	0	0	0
FL-ASV663	Proteobacteria	Gammaproteobacteria	Chromatiales	Chromatiaceae	Unclassified Chromatiaceae	Unclassified Chromatiaceae	15	0	0	0	0	0	0	0	0	0	0	0	0	0
FL-ASV668	Proteobacteria	Gammaproteobacteria	Burkholderiales	Comamonadaceae	Unclassified Comamonadaceae	Unclassified Comamonadaceae	0	0	0	0	0	0	15	0	0	0	0	0	0	0
FL-ASV670	Bacteroidota	Bacteroidia	Cytophagales	Spirosomaceae	Pseudarcicella	Unclassified Pseudarcicella	0	0	0	0	0	0	0	0	0	15	0	0	0	0
FL-ASV671	Bacteroidota	Bacteroidia	Cytophagales	Spirosomaceae	Fluviimonas	Unclassified Fluviimonas	0	0	0	0	0	0	0	0	0	0	0	15	0	0
FL-ASV680	Bacteroidota	Bacteroidia	Chitinophagales	Saprospiraceae	Unclassified Saprospiraceae	Unclassified Saprospiraceae	0	14	0	0	0	0	0	0	0	0	0	0	0	0
FL-ASV681	Chloroflexi	Anaerolineae	SBR1031	Unclassified SBR1031	Unclassified SBR1031	Unclassified SBR1031	0	8	0	6	0	0	0	0	0	0	0	0	0	0
FL-ASV682	Planctomycetota	Planctomycetes	Pirellulales	Pirellulaceae	Pirellula	Unclassified Pirellula	0	14	0	0	0	0	0	0	0	0	0	0	0	0
FL-ASV683	Proteobacteria	Alphaproteobacteria	Rhodobacterales	Rhodobacteraceae	Rhodobacter	Unclassified Rhodobacter	0	14	0	0	0	0	0	0	0	0	0	0	0	0
FL-ASV686	Proteobacteria	Alphaproteobacteria	Sphingomonadales	Sphingomonadaceae	Sphingomonas	Sphingomonas azotifigens	0	0	0	0	0	14	0	0	0	0	0	0	0	0
FL-ASV687	Proteobacteria	Gammaproteobacteria	Burkholderiales	Rhodocyclaceae	C39	Unclassified C39	0	0	0	0	0	0	0	0	0	0	14	0	0	0
FL-ASV689	Bacteroidota	Bacteroidia	Chitinophagales	Saprospiraceae	Unclassified Saprospiraceae	Unclassified Saprospiraceae	9	4	0	0	0	0	0	0	0	0	0	0	0	0
FL-ASV690	Planctomycetota	Planctomycetes	Pirellulales	Pirellulaceae	Pirellula	Unclassified Pirellula	13	0	0	0	0	0	0	0	0	0	0	0	0	0
FL-ASV691	Bacteroidota	Kapabacteria	Kapabacteriales	Unclassified Kapabacteriales	Unclassified Kapabacteriales	Unclassified Kapabacteriales	4	9	0	0	0	0	0	0	0	0	0	0	0	0
FL-ASV696	Planctomycetota	Planctomycetes	Planctomycetales	Rubinisphaeraceae	Unclassified Rubinisphaeraceae	Unclassified Rubinisphaeraceae	0	13	0	0	0	0	0	0	0	0	0	0	0	0
FL-ASV697	Planctomycetota	Planctomycetes	Planctomycetales	Rubinisphaeraceae	Unclassified Rubinisphaeraceae	Unclassified Rubinisphaeraceae	0	13	0	0	0	0	0	0	0	0	0	0	0	0
FL-ASV698	Proteobacteria	Gammaproteobacteria	Xanthomonadales	Xanthomonadaceae	Lysobacter	Unclassified Lysobacter	0	0	3	10	0	0	0	0	0	0	0	0	0	0
FL-ASV699	Bacteroidota	Bacteroidia	Flavobacteriales	Flavobacteriaceae	Flavobacterium	Unclassified Flavobacterium	0	6	0	0	0	0	0	0	0	0	0	0	0	7
FL-ASV700	Proteobacteria	Gammaproteobacteria	Burkholderiales	Oxalobacteraceae	Undibacterium	Undibacterium squillarum	0	0	0	0	0	13	0	0	0	0	0	0	0	0
FL-ASV702	Bacteroidota	Bacteroidia	Bacteroidales	Prolixibacteraceae	WCHB1-32	Unclassified WCHB1-32	0	0	0	0	0	0	0	0	0	0	0	0	0	13
FL-ASV703	Planctomycetota	Planctomycetes	Planctomycetales	Rubinisphaeraceae	Unclassified Rubinisphaeraceae	Unclassified Rubinisphaeraceae	12	0	0	0	0	0	0	0	0	0	0	0	0	0
FL-ASV704	Proteobacteria	Gammaproteobacteria	Burkholderiales	Unclassified Burkholderiales	Unclassified Burkholderiales	Unclassified Burkholderiales	12	0	0	0	0	0	0	0	0	0	0	0	0	0
FL-ASV705	Planctomycetota	Planctomycetes	Gemmatales	Gemmataceae	Zavarzinella	Unclassified Zavarzinella	3	6	0	3	0	0	0	0	0	0	0	0	0	0
FL-ASV707	Bacteroidota	Bacteroidia	Flavobacteriales	NS9 marine group	Unclassified NS9 marine group	Unclassified NS9 marine group	0	12	0	0	0	0	0	0	0	0	0	0	0	0
FL-ASV708	Proteobacteria	Gammaproteobacteria	Methylococcales	Methylococcaceae	Methyloterricola	Methyloterricola oryzae	0	12	0	0	0	0	0	0	0	0	0	0	0	0
FL-ASV709	Cyanobacteria	Cyanobacteriia	Cyanobacteriales	Nostocaceae	Unclassified Nostocaceae	Unclassified Nostocaceae	0	2	0	10	0	0	0	0	0	0	0	0	0	0
FL-ASV710	Proteobacteria	Gammaproteobacteria	Burkholderiales	Comamonadaceae	Unclassified Comamonadaceae	Unclassified Comamonadaceae	0	0	12	0	0	0	0	0	0	0	0	0	0	0
FL-ASV711	Planctomycetota	Planctomycetes	Gemmatales	Gemmataceae	Zavarzinella	Unclassified Zavarzinella	0	0	0	0	12	0	0	0	0	0	0	0	0	0
FL-ASV712	Bacteroidota	Bacteroidia	Flavobacteriales	Flavobacteriaceae	Flavobacterium	Unclassified Flavobacterium	0	0	0	0	0	0	12	0	0	0	0	0	0	0
FL-ASV716	Proteobacteria	Gammaproteobacteria	Burkholderiales	Comamonadaceae	Hydrogenophaga	Unclassified Hydrogenophaga	0	11	0	0	0	0	0	0	0	0	0	0	0	0
FL-ASV720	Bacteroidota	Bacteroidia	Flavobacteriales	Flavobacteriaceae	Flavobacterium	Flavobacterium anhuiense	0	0	0	0	11	0	0	0	0	0	0	0	0	0
FL-ASV722	Bacteroidota	Bacteroidia	Cytophagales	Spirosomaceae	Arsenicibacter	Unclassified Arsenicibacter	0	0	0	0	0	11	0	0	0	0	0	0	0	0
FL-ASV724	Proteobacteria	Gammaproteobacteria	Burkholderiales	Comamonadaceae	Unclassified Comamonadaceae	Unclassified Comamonadaceae	0	0	0	0	0	0	0	0	0	11	0	0	0	0
FL-ASV725	Proteobacteria	Gammaproteobacteria	Burkholderiales	Comamonadaceae	Limnohabitans	Unclassified Limnohabitans	0	0	0	0	0	0	0	0	0	11	0	0	0	0
FL-ASV726	Bacteroidota	Bacteroidia	Cytophagales	Spirosomaceae	Pseudarcicella	Unclassified Pseudarcicella	0	0	0	0	0	0	0	0	0	0	11	0	0	0
FL-ASV728	Planctomycetota	Planctomycetes	Pirellulales	Pirellulaceae	Pirellula	Unclassified Pirellula	10	0	0	0	0	0	0	0	0	0	0	0	0	0
FL-ASV729	Chloroflexi	Chloroflexia	Chloroflexales	Roseiflexaceae	Unclassified Roseiflexaceae	Unclassified Roseiflexaceae	10	0	0	0	0	0	0	0	0	0	0	0	0	0
FL-ASV730	Bacteroidota	Bacteroidia	Cytophagales	Microscillaceae	Unclassified Microscillaceae	Unclassified Microscillaceae	10	0	0	0	0	0	0	0	0	0	0	0	0	0
FL-ASV731	Proteobacteria	Gammaproteobacteria	Xanthomonadales	Xanthomonadaceae	Lysobacter	Unclassified Lysobacter	10	0	0	0	0	0	0	0	0	0	0	0	0	0
FL-ASV738	Armatimonadota	Fimbriimonadia	Fimbriimonadales	Fimbriimonadaceae	Unclassified Fimbriimonadaceae	Unclassified Fimbriimonadaceae	0	10	0	0	0	0	0	0	0	0	0	0	0	0
FL-ASV741	Bacteroidota	Bacteroidia	Cytophagales	Spirosomaceae	Fibrisoma	Unclassified Fibrisoma	0	0	0	0	0	10	0	0	0	0	0	0	0	0
FL-ASV743	Bacteroidota	Bacteroidia	Flavobacteriales	Flavobacteriaceae	Flavobacterium	Unclassified Flavobacterium	0	0	0	0	0	0	0	0	0	0	0	0	0	10
FL-ASV746	Cyanobacteria	Cyanobacteriia	Cyanobacteriales	Cyanobacteriaceae	Geitlerinema LD9	Unclassified Geitlerinema LD9	9	0	0	0	0	0	0	0	0	0	0	0	0	0
FL-ASV747	Verrucomicrobiota	Verrucomicrobiae	Verrucomicrobiales	Verrucomicrobiaceae	Unclassified Verrucomicrobiaceae	Unclassified Verrucomicrobiaceae	7	0	0	2	0	0	0	0	0	0	0	0	0	0
FL-ASV748	Chloroflexi	Anaerolineae	SBR1031	A4b	Unclassified A4b	Unclassified A4b	9	0	0	0	0	0	0	0	0	0	0	0	0	0
FL-ASV749	Bacteroidota	Bacteroidia	Cytophagales	Spirosomaceae	Runella	Unclassified Runella	9	0	0	0	0	0	0	0	0	0	0	0	0	0
FL-ASV750	Desulfobacterota	Desulfuromonadia	Geobacterales	Geobacteraceae	Unclassified Geobacteraceae	Unclassified Geobacteraceae	9	0	0	0	0	0	0	0	0	0	0	0	0	0
FL-ASV756	SAR324 clade(Marine group B)	Unclassified SAR324 clade(Marine group B)	Unclassified SAR324 clade(Marine group B)	Unclassified SAR324 clade(Marine group B)	Unclassified SAR324 clade(Marine group B)	Unclassified SAR324 clade(Marine group B)	0	5	4	0	0	0	0	0	0	0	0	0	0	0
FL-ASV757	Planctomycetota	Planctomycetes	Pirellulales	Pirellulaceae	Pirellula	Unclassified Pirellula	0	9	0	0	0	0	0	0	0	0	0	0	0	0
FL-ASV759	Acidobacteriota	Acidobacteriae	Bryobacterales	Bryobacteraceae	Bryobacter	Unclassified Bryobacter	0	0	0	0	9	0	0	0	0	0	0	0	0	0
FL-ASV760	Proteobacteria	Alphaproteobacteria	Caulobacterales	Caulobacteraceae	Caulobacter	Caulobacter vibrioides	0	0	0	0	9	0	0	0	0	0	0	0	0	0
FL-ASV761	Bacteroidota	Bacteroidia	Chitinophagales	Chitinophagaceae	Unclassified Chitinophagaceae	Unclassified Chitinophagaceae	0	0	0	0	9	0	0	0	0	0	0	0	0	0
FL-ASV762	Bacteroidota	Bacteroidia	Cytophagales	Spirosomaceae	Arsenicibacter	Unclassified Arsenicibacter	0	0	0	0	0	9	0	0	0	0	0	0	0	0
FL-ASV764	Proteobacteria	Alphaproteobacteria	Sphingomonadales	Sphingomonadaceae	Sphingomonas	Sphingomonas azotifigens	0	0	0	0	0	0	0	9	0	0	0	0	0	0
FL-ASV766	Proteobacteria	Alphaproteobacteria	Sphingomonadales	Sphingomonadaceae	Novosphingobium	Unclassified Novosphingobium	0	0	0	0	0	0	0	0	0	2	7	0	0	0
FL-ASV767	Cyanobacteria	Cyanobacteriia	Cyanobacteriales	Nostocaceae	Cylindrospermopsis CRJ1	Unclassified Cylindrospermopsis CRJ1	0	0	0	0	0	0	0	0	0	0	9	0	0	0
FL-ASV768	Bacteroidota	Bacteroidia	Sphingobacteriales	NS11-12 marine group	Unclassified NS11-12 marine group	Unclassified NS11-12 marine group	0	0	0	0	0	0	0	0	0	0	0	9	0	0
FL-ASV771	Chloroflexi	Anaerolineae	Ardenticatenales	Unclassified Ardenticatenales	Unclassified Ardenticatenales	Unclassified Ardenticatenales	8	0	0	0	0	0	0	0	0	0	0	0	0	0
FL-ASV786	Campylobacterota	Campylobacteria	Campylobacterales	Sulfurimonadaceae	Sulfuricurvum	Unclassified Sulfuricurvum	0	8	0	0	0	0	0	0	0	0	0	0	0	0
FL-ASV787	Armatimonadota	Fimbriimonadia	Fimbriimonadales	Fimbriimonadaceae	Unclassified Fimbriimonadaceae	Unclassified Fimbriimonadaceae	0	8	0	0	0	0	0	0	0	0	0	0	0	0
FL-ASV788	Chloroflexi	Anaerolineae	RBG-13-54-9	Unclassified RBG-13-54-9	Unclassified RBG-13-54-9	Unclassified RBG-13-54-9	0	5	0	3	0	0	0	0	0	0	0	0	0	0
FL-ASV789	Proteobacteria	Alphaproteobacteria	Sphingomonadales	Sphingomonadaceae	Novosphingobium	Unclassified Novosphingobium	0	8	0	0	0	0	0	0	0	0	0	0	0	0
FL-ASV796	Bacteroidota	Bacteroidia	Chitinophagales	Chitinophagaceae	Heliimonas	Unclassified Heliimonas	0	0	0	0	0	0	8	0	0	0	0	0	0	0
FL-ASV797	Proteobacteria	Alphaproteobacteria	Sphingomonadales	Sphingomonadaceae	Novosphingobium	Novosphingobium capsulatum	0	0	0	0	0	0	0	8	0	0	0	0	0	0
FL-ASV798	Bacteroidota	Bacteroidia	Chitinophagales	Chitinophagaceae	Edaphobaculum	Unclassified Edaphobaculum	0	0	0	0	0	0	0	8	0	0	0	0	0	0
FL-ASV800	Bacteroidota	Bacteroidia	Flavobacteriales	Crocinitomicaceae	Fluviicola	Unclassified Fluviicola	0	0	0	0	0	0	0	0	0	8	0	0	0	0
FL-ASV801	Proteobacteria	Gammaproteobacteria	Burkholderiales	Methylophilaceae	Unclassified Methylophilaceae	Unclassified Methylophilaceae	0	0	0	0	0	0	0	0	0	0	8	0	0	0
FL-ASV802	Bacteroidota	Bacteroidia	Chitinophagales	Chitinophagaceae	Sediminibacterium	Unclassified Sediminibacterium	0	0	0	0	0	0	0	0	0	0	0	0	8	0
FL-ASV806	Verrucomicrobiota	Verrucomicrobiae	Pedosphaerales	Pedosphaeraceae	SH3-11	Unclassified SH3-11	7	0	0	0	0	0	0	0	0	0	0	0	0	0
FL-ASV807	Proteobacteria	Gammaproteobacteria	Pseudomonadales	Pseudomonadaceae	Pseudomonas	Pseudomonas oryzae	7	0	0	0	0	0	0	0	0	0	0	0	0	0
FL-ASV808	Cyanobacteria	Cyanobacteriia	Unclassified Cyanobacteriia	Unclassified Cyanobacteriia	Unclassified Cyanobacteriia	Unclassified Cyanobacteriia	7	0	0	0	0	0	0	0	0	0	0	0	0	0
FL-ASV809	Planctomycetota	Planctomycetes	Planctomycetales	Rubinisphaeraceae	Unclassified Rubinisphaeraceae	Unclassified Rubinisphaeraceae	4	0	0	3	0	0	0	0	0	0	0	0	0	0
FL-ASV810	Proteobacteria	Alphaproteobacteria	Rhodobacterales	Rhodobacteraceae	Rhodobacter	Unclassified Rhodobacter	7	0	0	0	0	0	0	0	0	0	0	0	0	0
FL-ASV816	Planctomycetota	Planctomycetes	Pirellulales	Pirellulaceae	Pirellula	Unclassified Pirellula	0	7	0	0	0	0	0	0	0	0	0	0	0	0
FL-ASV817	Verrucomicrobiota	Verrucomicrobiae	Verrucomicrobiales	Verrucomicrobiaceae	Brevifollis	Unclassified Brevifollis	0	7	0	0	0	0	0	0	0	0	0	0	0	0
FL-ASV818	Bacteroidota	Bacteroidia	Chitinophagales	Saprospiraceae	Unclassified Saprospiraceae	Unclassified Saprospiraceae	0	7	0	0	0	0	0	0	0	0	0	0	0	0
FL-ASV819	Proteobacteria	Gammaproteobacteria	Methylococcales	Methylococcaceae	Methyloterricola	Methyloterricola oryzae	0	0	7	0	0	0	0	0	0	0	0	0	0	0
FL-ASV820	Bacteroidota	Bacteroidia	Flavobacteriales	Flavobacteriaceae	Flavobacterium	Unclassified Flavobacterium	0	0	3	4	0	0	0	0	0	0	0	0	0	0
FL-ASV823	Bacteroidota	Bacteroidia	Chitinophagales	Chitinophagaceae	Edaphobaculum	Unclassified Edaphobaculum	0	0	0	0	7	0	0	0	0	0	0	0	0	0
FL-ASV825	Bacteroidota	Bacteroidia	Sphingobacteriales	env.OPS 17	Unclassified env.OPS 17	Unclassified env.OPS 17	0	0	0	0	0	0	0	7	0	0	0	0	0	0
FL-ASV826	Planctomycetota	Planctomycetes	Gemmatales	Gemmataceae	Zavarzinella	Unclassified Zavarzinella	0	0	0	0	0	0	0	7	0	0	0	0	0	0
FL-ASV828	Bacteroidota	Bacteroidia	Flavobacteriales	Crocinitomicaceae	Fluviicola	Unclassified Fluviicola	0	0	0	0	0	0	0	0	0	0	7	0	0	0
FL-ASV835	Verrucomicrobiota	Verrucomicrobiae	Verrucomicrobiales	Verrucomicrobiaceae	Prosthecobacter	Unclassified Prosthecobacter	6	0	0	0	0	0	0	0	0	0	0	0	0	0
FL-ASV836	Desulfobacterota	Desulfobulbia	Desulfobulbales	Desulfobulbaceae	Desulfobulbus	Unclassified Desulfobulbus	6	0	0	0	0	0	0	0	0	0	0	0	0	0
FL-ASV837	Planctomycetota	Planctomycetes	Gemmatales	Gemmataceae	Fimbriiglobus	Unclassified Fimbriiglobus	4	0	0	0	0	0	0	0	0	0	0	0	0	0
FL-ASV839	Bacteroidota	Bacteroidia	Chitinophagales	Chitinophagaceae	Ferruginibacter	Unclassified Ferruginibacter	3	0	0	3	0	0	0	0	0	0	0	0	0	0
FL-ASV840	Verrucomicrobiota	Verrucomicrobiae	Verrucomicrobiales	Verrucomicrobiaceae	Prosthecobacter	Unclassified Prosthecobacter	4	0	2	0	0	0	0	0	0	0	0	0	0	0
FL-ASV841	Cyanobacteria	Cyanobacteriia	Cyanobacteriales	Cyanobacteriaceae	Geitlerinema LD9	Unclassified Geitlerinema LD9	6	0	0	0	0	0	0	0	0	0	0	0	0	0
FL-ASV844	Proteobacteria	Gammaproteobacteria	Methylococcales	Methylomonadaceae	Methylomonas	Unclassified Methylomonas	0	6	0	0	0	0	0	0	0	0	0	0	0	0
FL-ASV845	Bacteroidota	Bacteroidia	Flavobacteriales	NS9 marine group	Unclassified NS9 marine group	Unclassified NS9 marine group	0	6	0	0	0	0	0	0	0	0	0	0	0	0
FL-ASV846	Bacteroidota	Bacteroidia	Chitinophagales	Saprospiraceae	Unclassified Saprospiraceae	Unclassified Saprospiraceae	0	6	0	0	0	0	0	0	0	0	0	0	0	0
FL-ASV854	Proteobacteria	Alphaproteobacteria	Rhizobiales	Rhizobiaceae	Allorhizobium-Neorhizobium-Pararhizobium-Rhizobium	Unclassified Allorhizobium-Neorhizobium-Pararhizobium-Rhizobium	0	0	0	0	0	6	0	0	0	0	0	0	0	0
FL-ASV855	Armatimonadota	Fimbriimonadia	Fimbriimonadales	Fimbriimonadaceae	Unclassified Fimbriimonadaceae	Unclassified Fimbriimonadaceae	0	0	0	0	0	0	0	0	6	0	0	0	0	0
FL-ASV856	Bacteroidota	Bacteroidia	Sphingobacteriales	KD3-93	Unclassified KD3-93	Unclassified KD3-93	0	0	0	0	0	0	0	0	0	0	4	0	0	2
FL-ASV857	Proteobacteria	Gammaproteobacteria	Burkholderiales	Neisseriaceae	Unclassified Neisseriaceae	Unclassified Neisseriaceae	0	0	0	0	0	0	0	0	0	0	0	6	0	0
FL-ASV858	Patescibacteria	Gracilibacteria	Absconditabacteriales (SR1)	Unclassified Absconditabacteriales (SR1)	Unclassified Absconditabacteriales (SR1)	Unclassified Absconditabacteriales (SR1)	0	0	0	0	0	0	0	0	0	0	0	0	0	6
