# Supplementary material for: Species-level profiling of Landoltia punctata (duckweed) microbiome under nutrient stress using full-length 16S rRNA sequencing
Source: PeerJ. 2026 Feb 6;14:e20648. doi: 10.7717/peerj.20648 (PMC12884961; doi:10.7717/peerj.20648)
Supplement: Supplemental Information 9 [file peerj-14-20648-s009.xlsx]

## Sheet: Sheet1
Table S4 ASVs abundance and sequence reads of standard microbial communities (Mock).
ASVs	Sample-id	Abundance (reads)	Phylum	Class	Order	Family	Genus	Species	Blast result against refernce sequences	% identity to the refernce
FL-ASV2	mock2.fastq.gz	4665	Firmicutes	Bacilli	Staphylococcales	Staphylococcaceae	Staphylococcus	Staphylococcus aureus	Staphylococcus_aureus_16S_6	100
FL-ASV3	mock2.fastq.gz	3806	Firmicutes	Bacilli	Bacillales	Bacillaceae	Bacillus	Unclassified Bacillus	Bacillus_subtilis_16S_10	100
FL-ASV2	mock1.fastq.gz	3764	Firmicutes	Bacilli	Staphylococcales	Staphylococcaceae	Staphylococcus	Staphylococcus aureus	Staphylococcus_aureus_16S_6	100
FL-ASV3	mock1.fastq.gz	3313	Firmicutes	Bacilli	Bacillales	Bacillaceae	Bacillus	Unclassified Bacillus	Bacillus_subtilis_16S_10	100
FL-ASV6	mock2.fastq.gz	2709	Firmicutes	Bacilli	Lactobacillales	Listeriaceae	Listeria	Listeria monocytogenes	Listeria_monocytogenes_16S_6	100
FL-ASV4	mock2.fastq.gz	2675	Proteobacteria	Gammaproteobacteria	Enterobacterales	Enterobacteriaceae	Salmonella	Salmonella enterica	Salmonella_enterica_16S_6	100
FL-ASV4	mock1.fastq.gz	2374	Proteobacteria	Gammaproteobacteria	Enterobacterales	Enterobacteriaceae	Salmonella	Salmonella enterica	Salmonella_enterica_16S_6	100
FL-ASV31	mock2.fastq.gz	2234	Firmicutes	Bacilli	Lactobacillales	Lactobacillaceae	Limosilactobacillus	Unclassified Limosilactobacillus	Lactobacillus_fermentum_16S_4	99.8
FL-ASV6	mock1.fastq.gz	2207	Firmicutes	Bacilli	Lactobacillales	Listeriaceae	Listeria	Listeria monocytogenes	Listeria_monocytogenes_16S_6	100
FL-ASV2	mock4.fastq.gz	2115	Firmicutes	Bacilli	Staphylococcales	Staphylococcaceae	Staphylococcus	Staphylococcus aureus	Staphylococcus_aureus_16S_6	100
FL-ASV2	mock3.fastq.gz	2064	Firmicutes	Bacilli	Staphylococcales	Staphylococcaceae	Staphylococcus	Staphylococcus aureus	Staphylococcus_aureus_16S_6	100
FL-ASV3	mock3.fastq.gz	1958	Firmicutes	Bacilli	Bacillales	Bacillaceae	Bacillus	Unclassified Bacillus	Bacillus_subtilis_16S_10	100
FL-ASV31	mock1.fastq.gz	1943	Firmicutes	Bacilli	Lactobacillales	Lactobacillaceae	Limosilactobacillus	Unclassified Limosilactobacillus	Lactobacillus_fermentum_16S_4	99.8
FL-ASV3	mock4.fastq.gz	1876	Firmicutes	Bacilli	Bacillales	Bacillaceae	Bacillus	Unclassified Bacillus	Bacillus_subtilis_16S_10	100
FL-ASV23	mock2.fastq.gz	1727	Proteobacteria	Gammaproteobacteria	Enterobacterales	Enterobacteriaceae	Escherichia-Shigella	Unclassified Escherichia-Shigella	Escherichia_coli_16S_8	99.932
FL-ASV4	mock4.fastq.gz	1655	Proteobacteria	Gammaproteobacteria	Enterobacterales	Enterobacteriaceae	Salmonella	Salmonella enterica	Salmonella_enterica_16S_6	100
FL-ASV4	mock3.fastq.gz	1461	Proteobacteria	Gammaproteobacteria	Enterobacterales	Enterobacteriaceae	Salmonella	Salmonella enterica	Salmonella_enterica_16S_6	100
FL-ASV7	mock2.fastq.gz	1415	Firmicutes	Bacilli	Lactobacillales	Enterococcaceae	Enterococcus	Enterococcus faecalis	Enterococcus_faecalis_16S_4	100
FL-ASV23	mock1.fastq.gz	1405	Proteobacteria	Gammaproteobacteria	Enterobacterales	Enterobacteriaceae	Escherichia-Shigella	Unclassified Escherichia-Shigella	Escherichia_coli_16S_8	99.932
FL-ASV6	mock4.fastq.gz	1307	Firmicutes	Bacilli	Lactobacillales	Listeriaceae	Listeria	Listeria monocytogenes	Listeria_monocytogenes_16S_6	100
FL-ASV7	mock1.fastq.gz	1274	Firmicutes	Bacilli	Lactobacillales	Enterococcaceae	Enterococcus	Enterococcus faecalis	Enterococcus_faecalis_16S_4	100
FL-ASV23	mock3.fastq.gz	1272	Proteobacteria	Gammaproteobacteria	Enterobacterales	Enterobacteriaceae	Escherichia-Shigella	Unclassified Escherichia-Shigella	Escherichia_coli_16S_8	99.932
FL-ASV6	mock3.fastq.gz	1249	Firmicutes	Bacilli	Lactobacillales	Listeriaceae	Listeria	Listeria monocytogenes	Listeria_monocytogenes_16S_6	100
FL-ASV31	mock4.fastq.gz	1169	Firmicutes	Bacilli	Lactobacillales	Lactobacillaceae	Limosilactobacillus	Unclassified Limosilactobacillus	Lactobacillus_fermentum_16S_4	99.8
FL-ASV31	mock3.fastq.gz	1052	Firmicutes	Bacilli	Lactobacillales	Lactobacillaceae	Limosilactobacillus	Unclassified Limosilactobacillus	Lactobacillus_fermentum_16S_4	99.8
FL-ASV43	mock2.fastq.gz	975	Firmicutes	Bacilli	Bacillales	Bacillaceae	Bacillus	Bacillus intestinalis	Bacillus_subtilis_16S_5	100
FL-ASV43	mock1.fastq.gz	975	Firmicutes	Bacilli	Bacillales	Bacillaceae	Bacillus	Bacillus intestinalis	Bacillus_subtilis_16S_5	100
FL-ASV23	mock4.fastq.gz	877	Proteobacteria	Gammaproteobacteria	Enterobacterales	Enterobacteriaceae	Escherichia-Shigella	Unclassified Escherichia-Shigella	Escherichia_coli_16S_8	99.932
FL-ASV7	mock4.fastq.gz	691	Firmicutes	Bacilli	Lactobacillales	Enterococcaceae	Enterococcus	Enterococcus faecalis	Enterococcus_faecalis_16S_4	100
FL-ASV7	mock3.fastq.gz	685	Firmicutes	Bacilli	Lactobacillales	Enterococcaceae	Enterococcus	Enterococcus faecalis	Enterococcus_faecalis_16S_4	100
FL-ASV28	mock2.fastq.gz	617	Proteobacteria	Gammaproteobacteria	Pseudomonadales	Pseudomonadaceae	Pseudomonas	Pseudomonas aeruginosa	Pseudomonas_aeruginosa_16S_4	100
FL-ASV43	mock4.fastq.gz	547	Firmicutes	Bacilli	Bacillales	Bacillaceae	Bacillus	Bacillus intestinalis	Bacillus_subtilis_16S_5	100
FL-ASV28	mock1.fastq.gz	506	Proteobacteria	Gammaproteobacteria	Pseudomonadales	Pseudomonadaceae	Pseudomonas	Pseudomonas aeruginosa	Pseudomonas_aeruginosa_16S_4	100
FL-ASV43	mock3.fastq.gz	446	Firmicutes	Bacilli	Bacillales	Bacillaceae	Bacillus	Bacillus intestinalis	Bacillus_subtilis_16S_5	100
FL-ASV53	mock2.fastq.gz	397	Proteobacteria	Gammaproteobacteria	Enterobacterales	Enterobacteriaceae	Escherichia-Shigella	Escherichia-Shigella flexneri	Escherichia_coli_16S_8	100
FL-ASV53	mock1.fastq.gz	386	Proteobacteria	Gammaproteobacteria	Enterobacterales	Enterobacteriaceae	Escherichia-Shigella	Escherichia-Shigella flexneri	Escherichia_coli_16S_8	100
FL-ASV28	mock3.fastq.gz	315	Proteobacteria	Gammaproteobacteria	Pseudomonadales	Pseudomonadaceae	Pseudomonas	Pseudomonas aeruginosa	Pseudomonas_aeruginosa_16S_4	100
FL-ASV60	mock2.fastq.gz	307	Proteobacteria	Gammaproteobacteria	Enterobacterales	Enterobacteriaceae	Escherichia-Shigella	Escherichia-Shigella coli	Escherichia_coli_16S_7	99.522
FL-ASV28	mock4.fastq.gz	297	Proteobacteria	Gammaproteobacteria	Pseudomonadales	Pseudomonadaceae	Pseudomonas	Pseudomonas aeruginosa	Pseudomonas_aeruginosa_16S_4	100
FL-ASV67	mock2.fastq.gz	284	Proteobacteria	Gammaproteobacteria	Enterobacterales	Enterobacteriaceae	Escherichia-Shigella	Escherichia-Shigella boydii	Escherichia_coli_16S_4	99.727
FL-ASV60	mock1.fastq.gz	260	Proteobacteria	Gammaproteobacteria	Enterobacterales	Enterobacteriaceae	Escherichia-Shigella	Escherichia-Shigella coli	Escherichia_coli_16S_7	99.522
FL-ASV60	mock4.fastq.gz	240	Proteobacteria	Gammaproteobacteria	Enterobacterales	Enterobacteriaceae	Escherichia-Shigella	Escherichia-Shigella coli	Escherichia_coli_16S_7	99.522
FL-ASV67	mock1.fastq.gz	228	Proteobacteria	Gammaproteobacteria	Enterobacterales	Enterobacteriaceae	Escherichia-Shigella	Escherichia-Shigella boydii	Escherichia_coli_16S_4	99.727
FL-ASV53	mock4.fastq.gz	206	Proteobacteria	Gammaproteobacteria	Enterobacterales	Enterobacteriaceae	Escherichia-Shigella	Escherichia-Shigella flexneri	Escherichia_coli_16S_8	100
FL-ASV178	mock1.fastq.gz	202	Proteobacteria	Gammaproteobacteria	Enterobacterales	Enterobacteriaceae	Salmonella	Unclassified Salmonella	Salmonella_enterica_16S_6	99.591
FL-ASV67	mock4.fastq.gz	174	Proteobacteria	Gammaproteobacteria	Enterobacterales	Enterobacteriaceae	Escherichia-Shigella	Escherichia-Shigella boydii	Escherichia_coli_16S_4	99.727
FL-ASV53	mock3.fastq.gz	170	Proteobacteria	Gammaproteobacteria	Enterobacterales	Enterobacteriaceae	Escherichia-Shigella	Escherichia-Shigella flexneri	Escherichia_coli_16S_8	100
FL-ASV67	mock3.fastq.gz	131	Proteobacteria	Gammaproteobacteria	Enterobacterales	Enterobacteriaceae	Escherichia-Shigella	Escherichia-Shigella boydii	Escherichia_coli_16S_4	99.727
FL-ASV60	mock3.fastq.gz	119	Proteobacteria	Gammaproteobacteria	Enterobacterales	Enterobacteriaceae	Escherichia-Shigella	Escherichia-Shigella coli	Escherichia_coli_16S_7	99.522
FL-ASV420	mock2.fastq.gz	46	Firmicutes	Bacilli	Staphylococcales	Staphylococcaceae	Staphylococcus	Staphylococcus phage	Staphylococcus_aureus_16S_6	97.218
FL-ASV574	mock3.fastq.gz	32	Firmicutes	Bacilli	Staphylococcales	Staphylococcaceae	Staphylococcus	Unclassified Staphylococcus	Staphylococcus_aureus_16S_2	99.864
FL-ASV614	mock1.fastq.gz	19	Firmicutes	Bacilli	Lactobacillales	Enterococcaceae	Enterococcus	Unclassified Enterococcus	Enterococcus_faecalis_16S_4	93.922
FL-ASV574	mock2.fastq.gz	11	Firmicutes	Bacilli	Staphylococcales	Staphylococcaceae	Staphylococcus	Unclassified Staphylococcus	Staphylococcus_aureus_16S_2	99.864
FL-ASV894	mock1.fastq.gz	4	Unclassified Bacteria	Unclassified Bacteria	Unclassified Bacteria	Unclassified Bacteria	Unclassified Bacteria	Unclassified Bacteria	Salmonella_enterica_16S_6	87.862
	Total	62836
	Unique ASVs	17
