# Supplementary material for: Species-level profiling of Landoltia punctata (duckweed) microbiome under nutrient stress using full-length 16S rRNA sequencing
Source: PeerJ. 2026 Feb 6;14:e20648. doi: 10.7717/peerj.20648 (PMC12884961; doi:10.7717/peerj.20648)
Supplement: Supplemental Information 10 [file peerj-14-20648-s010.xlsx]

## Sheet: Sheet1
Table S5 Top abundance (>1% relative abundance) phyla with median of relative abundance (RA) of microbiomes of Landoltia punctata under natural, nutrient-deficient, and ambient water.
Sample	Phylum	median RA (%)		Sample	Phylum	median RA (%)		Sample	Phylum	median RA (%)
Natural	Planctomycetota	25.3476		Stress	Proteobacteria	84.0519		Ambient water	Bacteroidota	55.3899
	Proteobacteria	21.812			Bacteroidota	15.6576			Proteobacteria	24.0017
	Acidobacteriota	17.4773							Actinobacteriota	9.68227
	Bacteroidota	12.7901							Planctomycetota	3.35342
	Cyanobacteria	7.4907
	Desulfobacterota	2.25892
