# Supplementary material for: Species-level profiling of Landoltia punctata (duckweed) microbiome under nutrient stress using full-length 16S rRNA sequencing
Source: PeerJ. 2026 Feb 6;14:e20648. doi: 10.7717/peerj.20648 (PMC12884961; doi:10.7717/peerj.20648)
Supplement: Supplemental Information 11 [file peerj-14-20648-s011.xlsx]

## Sheet: Sheet1
Table S6 Top abundance (>1% relative abundance) class with median of relative abundance (RA) of microbiomes of Landoltia punctata under natural, nutrient-deficient, and ambient water.
Sample	Phylum	Class	median RA (%)		Sample	Phylum	Class	median RA (%)		Sample	Phylum	Class	median RA (%)
Natural	Planctomycetota	Planctomycetes	25.3476		Stress	Proteobacteria	Gammaproteobacteria	78.2093		Ambient water	Bacteroidota	Bacteroidia	55.3899
	Proteobacteria	Gammaproteobacteria	17.8871			Proteobacteria	Alphaproteobacteria	5.02697			Proteobacteria	Gammaproteobacteria	7.04742
	Proteobacteria	Alphaproteobacteria	3.24186			Bacteroidota	Bacteroidia	15.649			Proteobacteria	Alphaproteobacteria	4.31937
	Acidobacteriota	Blastocatellia	17.2218								Actinobacteriota	Actinobacteria	9.68227
	Bacteroidota	Bacteroidia	12.2622								Planctomycetota	Planctomycetes	3.35342
	Cyanobacteria	Cyanobacteriia	7.4907
	Desulfobacterota	Desulfuromonadia	1.2177
