# Supplementary material for: Species-level profiling of Landoltia punctata (duckweed) microbiome under nutrient stress using full-length 16S rRNA sequencing
Source: PeerJ. 2026 Feb 6;14:e20648. doi: 10.7717/peerj.20648 (PMC12884961; doi:10.7717/peerj.20648)
Supplement: Supplemental Information 12 [file peerj-14-20648-s012.xlsx]

## Sheet: Sheet1
Table S7 Top abundance genera with relative abundance of microbiomes of Landoltia punctata under natural, nutrient-deficient, and ambient water.
Natural (NC)					Nutrient-deficient (stress; SC)					Ambient water (AW)
Phylum	Class	Genus	RA (%)		Phylum	Class	Genus	RA (%)		Phylum	Class	Genus	RA (%)
Planctomycetota	Planctomycetes	Pirellula	17.142		Proteobacteria	Gammaproteobacteria	Roseateles	17.9228		Bacteroidota	Bacteroidia	Sediminibacterium	27.5803
Acidobacteriota	Blastocatellia	Aridibacter	16.7959		Proteobacteria	Gammaproteobacteria	Unclassified Comamonadaceae	13.355		Bacteroidota	Bacteroidia	Unclassified NS11-12 marine group	7.18439
Planctomycetota	Planctomycetes	Unclassified Rubinisphaeraceae	9.67033		Proteobacteria	Gammaproteobacteria	Acidovorax	9.18901		Planctomycetota	Planctomycetes	Pirellula	3.27225
Proteobacteria	Gammaproteobacteria	Unclassified Comamonadaceae	4.69156		Proteobacteria	Gammaproteobacteria	Pelomonas	8.17705		Bacteroidota	Bacteroidia	Aurantisolimonas	2.54818
Proteobacteria	Gammaproteobacteria	oc32	4.26755		Proteobacteria	Gammaproteobacteria	Paucibacter	7.15477		Proteobacteria	Alphaproteobacteria	Unclassified Micavibrionales	2.35602
Cyanobacteria	Cyanobacteriia	Limnothrix	3.87839		Proteobacteria	Gammaproteobacteria	Methylophilus	4.54998		Actinobacteriota	Actinobacteria	Unclassified Sporichthyaceae	1.86296
Proteobacteria	Gammaproteobacteria	Hydrogenophaga	3.10991		Bacteroidota	Bacteroidia	Flexibacter	3.82762		Actinobacteriota	Actinobacteria	Candidatus Aquiluna	1.41328
Cyanobacteria	Cyanobacteriia	Unclassified Nostocaceae	2.20959		Proteobacteria	Gammaproteobacteria	Curvibacter	3.24049		Actinobacteriota	Actinobacteria	hgcI clade	1.32762
Proteobacteria	Gammaproteobacteria	Rubrivivax	2.06405		Proteobacteria	Alphaproteobacteria	Allorhizobium-Neorhizobium-Pararhizobium-Rhizobium	2.02966		Actinobacteriota	Actinobacteria	Unclassified Microbacteriaceae	1.2848
Bacteroidota	Bacteroidia	Flavobacterium	1.63862		Bacteroidota	Bacteroidia	Flectobacillus	1.45635		Bacteroidota	Bacteroidia	Flavobacterium	1.2649
Bacteroidota	Bacteroidia	Unclassified Saprospiraceae	1.63712		Proteobacteria	Alphaproteobacteria	Novosphingobium	1.18628		Proteobacteria	Gammaproteobacteria	C39	1.1676
Proteobacteria	Gammaproteobacteria	Methylophilus	1.5887		Bacteroidota	Bacteroidia	Unclassified Chitinophagaceae	1.1128		Actinobacteriota	Actinobacteria	Candidatus Planktoluna	1.07066
Bacteroidota	Bacteroidia	Runella	1.50029
Bacteroidota	Bacteroidia	Terrimonas	1.29165
Proteobacteria	Gammaproteobacteria	Rhizobacter	1.25043
Desulfobacterota	Desulfuromonadia	Unclassified Geobacteraceae	1.17975
Cyanobacteria	Cyanobacteriia	Nostoc PCC-8976	1.02336
