# Supplementary material for: Species-level profiling of Landoltia punctata (duckweed) microbiome under nutrient stress using full-length 16S rRNA sequencing
Source: PeerJ. 2026 Feb 6;14:e20648. doi: 10.7717/peerj.20648 (PMC12884961; doi:10.7717/peerj.20648)
Supplement: Supplemental Information 13 [file peerj-14-20648-s013.xlsx]

## Sheet: Sheet1
Table S8 The ASVs classified by aligning to GenBank 16S rRNA reference sequences (type strain) using BLASTN
ASVs	Species classifed against NCBI	Acession no	e-value	%identity
FL-ASV5	Flectobacillus rhizosphaerae strain JC289	NR_137382.1	0	99.14
FL-ASV9	Roseateles depolymerans strain 61A	NR_036813.1	0	100
FL-ASV11	Flectobacillus rhizosphaerae strain JC289	NR_137382.1	0	99.278
FL-ASV14	Mitsuaria chitosanitabida strain NBRC 102408	NR_114070.1	0	98.623
FL-ASV16	Acidovorax temperans strain PHL	NR_028715.1	0	99.38
FL-ASV17	Rhizobium straminoryzae strain CC-LY845	NR_126295.1	0	98.505
FL-ASV18	Rhizobium straminoryzae strain CC-LY845	NR_126295.1	0	98.505
FL-ASV19	Ensifer adhaerens strain NBRC 100388	NR_113893.1	0	97.727
FL-ASV21	Polynucleobacter victoriensis strain MWH-VicM1	NR_159243.1	0	100
FL-ASV24	Polynucleobacter victoriensis strain MWH-VicM1	NR_159243.1	0	99.931
FL-ASV25	Novosphingobium humi strain R1-4	NR_157799.1	0	98.915
FL-ASV26	Mitsuaria chitosanitabida strain NBRC 102408	NR_114070.1	0	98.415
FL-ASV29	Aridibacter nitratireducens strain A_24_SHP_-5_238	NR_159154.1	0	97.51
FL-ASV32	Mitsuaria chitosanitabida strain NBRC 102408	NR_114070.1	0	98.415
FL-ASV33	Roseateles depolymerans strain 61A	NR_036813.1	0	99.724
FL-ASV34	Curvibacter lanceolatus strain NBRC 103051	NR_114201.1	0	99.862
FL-ASV37	Roseateles depolymerans strain 61A	NR_036813.1	0	99.655
FL-ASV41	Pelomonas saccharophila strain NBRC 103037	NR_114189.1	0	99.447
FL-ASV44	Flectobacillus rhizosphaerae strain JC289	NR_137382.1	0	99.422
FL-ASV45	Flavobacterium shanxiense strain YF-2	NR_169385.1	0	99.652
FL-ASV47	Acidovorax temperans strain PHL	NR_028715.1	0	99.311
FL-ASV48	Pelomonas saccharophila strain NBRC 103037	NR_114189.1	0	99.516
FL-ASV50	Flectobacillus roseus strain GFA-11	NR_116312.1	0	99.206
FL-ASV55	Mitsuaria chitosanitabida strain NBRC 102408	NR_114070.1	0	98.346
FL-ASV56	Roseateles depolymerans strain 61A	NR_036813.1	0	99.793
FL-ASV57	Flavobacterium shanxiense strain YF-2	NR_169385.1	0	99.513
FL-ASV58	Flectobacillus rhizosphaerae strain JC289	NR_137382.1	0	98.997
FL-ASV61	Pelomonas saccharophila strain NBRC 103037	NR_114189.1	0	99.447
FL-ASV62	Flectobacillus roseus strain GFA-11	NR_116312.1	0	99.35
FL-ASV64	Mitsuaria chitosanitabida strain NBRC 102408	NR_114070.1	0	98.623
FL-ASV77	Flectobacillus rhizosphaerae strain JC289	NR_137382.1	0	99.278
FL-ASV78	Acidovorax delafieldii strain 133	NR_028714.1	0	99.449
FL-ASV79	Leeia oryzae strain HW7	NR_043684.1	0	97.604
FL-ASV82	Curvibacter lanceolatus strain NBRC 103051	NR_114201.1	0	97.455
FL-ASV85	Methylophilus leisingeri strain DSM 6813	NR_041258.1	0	99.079
FL-ASV86	Methylophilus leisingeri strain DSM 6813	NR_041258.1	0	99.245
FL-ASV87	Phnomibacter ginsenosidimutans strain SB-02	NR_173663.1	0	99.31
FL-ASV89	Aquirufa antheringensis strain 30S-ANTBAC	NR_165029.1	0	99.781
FL-ASV91	Roseateles depolymerans strain 61A	NR_036813.1	0	99.931
FL-ASV93	Chryseobacterium daecheongense strain NBRC 102008	NR_114019.1	0	97.708
FL-ASV98	Novosphingobium humi strain R1-4	NR_157799.1	0	97.684
FL-ASV101	Novosphingobium humi strain R1-4	NR_157799.1	0	97.754
FL-ASV105	Pelomonas saccharophila strain NBRC 103037	NR_114189.1	0	98.486
FL-ASV111	Mitsuaria chitosanitabida strain NBRC 102408	NR_114070.1	0	98.692
FL-ASV112	Roseateles depolymerans strain 61A	NR_036813.1	0	99.862
FL-ASV114	Roseateles depolymerans strain 61A	NR_111995.1	0	99.724
FL-ASV117	Pelomonas saccharophila strain NBRC 103037	NR_114189.1	0	99.101
FL-ASV119	Novosphingobium humi strain R1-4	NR_157799.1	0	98.086
FL-ASV124	Methylophilus methylotrophus strain NCIMB 10515	NR_041257.1	0	99.04
FL-ASV133	Curvibacter delicatus strain NBRC 14919	NR_113696.1	0	97.26
FL-ASV134	Curvibacter gracilis strain 7-1	NR_028655.1	0	97.182
FL-ASV137	Curvibacter fontanus strain AQ9	NR_112221.1	0	98.968
FL-ASV142	Novosphingobium flavum strain UCM-28	NR_152007.1	0	97.37
FL-ASV145	Flectobacillus rhizosphaerae strain JC289	NR_137382.1	0	99.069
FL-ASV146	Candidatus Aquiluna rubra	NR_125489.1	0	99.281
FL-ASV147	Methylophilus methylotrophus strain NCIMB 10515	NR_041257.1	0	99.436
FL-ASV151	Novosphingobium subterraneum strain NBRC 16086	NR_113838.1	0	98.082
FL-ASV152	Flectobacillus roseus strain GFA-11	NR_116312.1	0	99.134
FL-ASV153	Mitsuaria chitosanitabida strain NBRC 102408	NR_114070.1	0	98.898
FL-ASV155	Flavobacterium shanxiense strain YF-2	NR_169385.1	0	99.513
FL-ASV156	Fuscovulum blasticum strain KC2138	NR_043735.1	0	98.416
FL-ASV158	Rhizobium straminoryzae strain CC-LY845	NR_126295.1	0	98.505
FL-ASV160	Methylophilus methylotrophus strain NCIMB 10515	NR_041257.1	0	99.015
FL-ASV161	Pelomonas saccharophila strain NBRC 103037	NR_114189.1	0	99.17
FL-ASV164	Mitsuaria chitosanitabida strain NBRC 102408	NR_114070.1	0	99.518
FL-ASV166	Polynucleobacter victoriensis strain MWH-VicM1	NR_159243.1	0	99.794
FL-ASV170	Polynucleobacter victoriensis strain MWH-VicM1	NR_159243.1	0	99.588
FL-ASV176	Flavobacterium squillarum strain CMJ-5	NR_109532.1	0	97.172
FL-ASV177	Limnohabitans curvus strain MWH-C5	NR_125491.1	0	98.144
FL-ASV180	Candidatus Rhodoluna planktonica	NR_125488.1	0	97.644
FL-ASV183	Chryseobacterium daecheongense strain NBRC 102008	NR_114019.1	0	97.639
FL-ASV186	Rhizobium straminoryzae strain CC-LY845	NR_126295.1	0	98.434
FL-ASV187	Fluviibacter phosphoraccumulans strain SHINM1	NR_173547.1	0	99.227
FL-ASV188	Novosphingobium oryzae strain ZYY112	NR_147755.1	0	98.585
FL-ASV189	Rhodoluna limnophila	NR_125490.1	0	97.299
FL-ASV191	Roseateles depolymerans strain 61A	NR_036813.1	0	99.931
FL-ASV192	Curvibacter fontanus strain AQ9	NR_112221.1	0	98.831
FL-ASV194	Fluviibacter phosphoraccumulans strain SHINM1	NR_173547.1	0	99.157
FL-ASV196	Acidovorax delafieldii strain 133	NR_028714.1	0	99.312
FL-ASV200	Polynucleobacter victoriensis strain MWH-VicM1	NR_159243.1	0	99.794
FL-ASV202	Mitsuaria chitosanitabida strain NBRC 102408	NR_114070.1	0	99.449
FL-ASV205	Hydrogenophaga flava strain NBRC 102514	NR_114133.1	0	99.586
FL-ASV209	Rhodoluna limnophila	NR_125490.1	0	97.299
FL-ASV211	Sandaracinomonas limnophila strain FSY-15	NR_175412.1	0	97.969
FL-ASV212	Methylophilus leisingeri strain DSM 6813	NR_041258.1	0	98.767
FL-ASV215	Mitsuaria chitosanitabida strain NBRC 102408	NR_114070.1	0	98.554
FL-ASV216	Polynucleobacter victoriensis strain MWH-VicM1	NR_159243.1	0	99.519
FL-ASV218	Pseudomonas nitroreducens strain NBRC 12694	NR_113601.1	0	99.589
FL-ASV221	Spirosoma panaciterrae strain Gsoil 1519	NR_044480.1	0	99.44
FL-ASV224	Rubrivivax gelatinosus strain ATH 2.2.1	NR_025841.1	0	97.45
FL-ASV225	Novosphingobium aromaticivorans strain DSM 12444	NR_074261.1	0	97.797
FL-ASV226	Aquirufa antheringensis strain 30S-ANTBAC	NR_165029.1	0	99.635
FL-ASV226	Aquirufa antheringensis strain 30S-ANTBAC	NR_165029.1	0	97.971
FL-ASV228	Pelomonas saccharophila strain NBRC 103037	NR_114189.1	0	99.447
FL-ASV231	Limnohabitans parvus II-B4	NR_125542.1	0	98.047
FL-ASV232	[Pseudomonas] hibiscicola strain ATCC 19867	NR_024709.1	0	99.318
FL-ASV238	Novosphingobium humi strain R1-4	NR_157799.1	0	97.945
FL-ASV240	Curvibacter gracilis strain 7-1	NR_028655.1	0	97.868
FL-ASV246	Aquincola tertiaricarbonis strain L10	NR_043913.1	0	97.657
FL-ASV247	Polynucleobacter victoriensis strain MWH-VicM1	NR_159243.1	0	99.657
FL-ASV249	Stenotrophomonas maltophilia strain IAM 12423	NR_041577.1	0	99.25
FL-ASV250	Rubrivivax gelatinosus strain ATH 2.2.1	NR_025841.1	0	98.484
FL-ASV251	Polynucleobacter victoriensis strain MWH-VicM1	NR_159243.1	0	99.794
FL-ASV254	Aridibacter nitratireducens strain A_24_SHP_-5_238	NR_159154.1	0	97.372
FL-ASV257	Terrimonas soli strain FL-8	NR_159891.1	0	97.111
FL-ASV266	Limnohabitans australis strain MWH-BRAZ-DAM2D	NR_125544.1	0	99.309
FL-ASV267	Pseudacidovorax intermedius strain CC-21	NR_044241.1	0	99.862
FL-ASV272	Vogesella urethralis strain YM-1	NR_169490.1	0	99.65
FL-ASV275	Novosphingobium aromaticivorans strain DSM 12444	NR_074261.1	0	97.726
FL-ASV277	Acidovorax delafieldii strain 133	NR_028714.1	0	99.036
FL-ASV278	Stenotrophomonas maltophilia strain IAM 12423	NR_041577.1	0	99.659
FL-ASV282	Mitsuaria chitosanitabida strain NBRC 102408	NR_114070.1	0	98.554
FL-ASV284	Methylophilus methylotrophus strain NCIMB 10515	NR_041257.1	0	99.107
FL-ASV286	Limnohabitans australis strain MWH-BRAZ-DAM2D	NR_125544.1	0	97.037
FL-ASV293	Rhodoferax aquaticus strain personal::Gr-4	NR_175426.1	0	98.629
FL-ASV294	Caulobacter vibrioides strain CB51	NR_037099.1	0	99.716
FL-ASV296	Polynucleobacter asymbioticus strain QLW-P1DMWA-1	NR_074689.1	0	99.794
FL-ASV298	Rhodoluna limnophila	NR_125490.1	0	98.198
FL-ASV299	Hydrogenophaga flava strain NBRC 102514	NR_114133.1	0	98.624
FL-ASV302	Flavobacterium squillarum strain CMJ-5	NR_109532.1	0	99.927
FL-ASV303	Lacibacter nakdongensis strain SS2-56	NR_156067.1	0	99.793
FL-ASV308	Erythrobacter colymbi strain TPW-24	NR_114328.1	0	99.716
FL-ASV309	Polynucleobacter acidiphobus strain MWH-PoolGreenA3	NR_125545.1	0	99.931
FL-ASV310	Novosphingobium lotistagni strain THG-DN6.20	NR_152714.1	0	97.45
FL-ASV320	Ensifer adhaerens strain NBRC 100388	NR_113893.1	0	97.443
FL-ASV320	Ensifer adhaerens strain NBRC 100388	NR_113893.1	0	97.021
FL-ASV323	Mitsuaria chitosanitabida strain NBRC 102408	NR_114070.1	0	98.623
FL-ASV331	Ensifer adhaerens strain NBRC 100388	NR_113893.1	0	97.727
FL-ASV337	Herbaspirillum seropedicae strain NBRC 102524	NR_114142.1	0	99.45
FL-ASV345	Aquitalea pelogenes strain CCM 7557	NR_148648.1	0	99.863
FL-ASV346	Flavobacterium squillarum strain CMJ-5	NR_109532.1	0	100
FL-ASV349	Aquincola tertiaricarbonis strain L10	NR_043913.1	0	97.588
FL-ASV351	Ensifer adhaerens strain NBRC 100388	NR_113893.1	0	97.726
FL-ASV352	Spirosoma panaciterrae strain Gsoil 1519	NR_044480.1	0	99.51
FL-ASV353	Fluviimonas pallidilutea strain TQQ6	NR_117642.1	0	99.857
FL-ASV356	Acinetobacter soli strain B1	NR_044454.1	0	99.859
FL-ASV369	Curvibacter delicatus strain NBRC 14919	NR_113696.1	0	97.192
FL-ASV371	Runella defluvii strain EMB13	NR_043766.1	0	98.319
FL-ASV376	Acinetobacter tandoii strain DSM 14970	NR_117630.1	0	98.015
FL-ASV378	Pseudomonas multiresinivorans strain ATCC 700690	NR_119225.1	0	99.315
FL-ASV387	Methylophilus methylotrophus strain NCIMB 10515	NR_041257.1	0	99.519
FL-ASV389	Aquirufa antheringensis strain 30S-ANTBAC	NR_165029.1	0	99.343
FL-ASV392	Methylophilus methylotrophus strain NCIMB 10515	NR_041257.1	0	99.45
FL-ASV397	Aquirufa antheringensis strain 30S-ANTBAC	NR_165029.1	0	99.561
FL-ASV400	Acinetobacter tandoii strain DSM 14970	NR_117630.1	0	99.316
FL-ASV401	Desulfomicrobium norvegicum strain DSM 1741	NR_025407.1	0	98.031
FL-ASV404	Rhizobium rhizoryzae strain J3-AN59	NR_133844.1	0	99.786
FL-ASV408	Limnohabitans australis strain MWH-BRAZ-DAM2D	NR_125544.1	0	99.378
FL-ASV416	Methylophilus leisingeri strain DSM 6813	NR_041258.1	0	99.161
FL-ASV417	Polynucleobacter victoriensis strain MWH-VicM1	NR_159243.1	0	99.657
FL-ASV421	Emticicia oligotrophica DSM 17448 strain GPTSA100-15	NR_074305.1	0	97.189
FL-ASV427	Fluviibacter phosphoraccumulans strain SHINM1	NR_173547.1	0	99.157
FL-ASV436	Hydrogenophaga flava strain NBRC 102514	NR_114133.1	0	99.173
FL-ASV437	Aliinostoc morphoplasticum strain NOS	NR_158066.1	0	98.868
FL-ASV438	Piscinibacter defluvii strain SH-1	NR_152719.1	0	98.315
FL-ASV439	Asticcacaulis excentricus strain CB 48	NR_074137.1	0	99.928
FL-ASV440	Polynucleobacter victoriensis strain MWH-VicM1	NR_159243.1	0	99.588
FL-ASV447	Methylophilus leisingeri strain DSM 6813	NR_041258.1	0	99.085
FL-ASV452	Schlegelella brevitalea strain DSM 7029	NR_175563.1	0	98.237
FL-ASV457	Hydrogenophaga flava strain NBRC 102514	NR_114133.1	0	98.828
FL-ASV459	Aquitalea pelogenes strain CCM 7557	NR_148648.1	0	99.726
FL-ASV461	Beijerinckia fluminensis strain UQM 1685	NR_116306.1	0	99.431
FL-ASV463	Acinetobacter soli strain B1	NR_044454.1	0	99.789
FL-ASV475	Polynucleobacter victoriensis strain MWH-VicM1	NR_159243.1	0	98.969
FL-ASV476	Polynucleobacter victoriensis strain MWH-VicM1	NR_159243.1	0	97.32
FL-ASV477	Rhodobacter sediminis strain N1	NR_151925.1	0	99.856
FL-ASV484	Hydrogenophaga flava strain NBRC 102514	NR_114133.1	0	99.104
FL-ASV487	Novosphingobium humi strain R1-4	NR_157799.1	0	97.311
FL-ASV488	Chryseobacterium taichungense strain CC-TWGS1-8	NR_042345.1	0	98.184
FL-ASV500	Leeia oryzae strain HW7	NR_043684.1	0	97.533
FL-ASV506	Acidovorax temperans strain PHL	NR_028715.1	0	99.242
FL-ASV507	Tabrizicola aquatica strain RCRI19	NR_117979.1	0	97.12
FL-ASV508	Rhodoluna limnophila	NR_125490.1	0	97.372
FL-ASV522	Chryseobacterium daecheongense strain NBRC 102008	NR_114019.1	0	97.569
FL-ASV523	Aquincola tertiaricarbonis strain L10	NR_043913.1	0	98.691
FL-ASV528	Piscinibacter defluvii strain SH-1	NR_152719.1	0	98.385
FL-ASV531	Vogesella urethralis strain YM-1	NR_169490.1	0	99.371
FL-ASV536	Aquirufa antheringensis strain 30S-ANTBAC	NR_165029.1	0	99.27
FL-ASV541	Rhizobium lemnae strain L6-16	NR_126174.1	2.07e-15	100
FL-ASV547	Rubrivivax gelatinosus strain ATH 2.2.1	NR_025841.1	0	99.793
FL-ASV549	Caulobacter vibrioides strain CB51	NR_037099.1	0	99.858
FL-ASV553	Methylophilus methylotrophus strain NCIMB 10515	NR_041257.1	0	99.656
FL-ASV554	Polynucleobacter victoriensis strain MWH-VicM1	NR_159243.1	0	99.931
FL-ASV556	Candidatus Rhodoluna planktonica	NR_125488.1	0	97.781
FL-ASV562	Stenotrophomonas pavanii strain LMG 25348	NR_118008.1	0	99.727
FL-ASV567	Aquirufa antheringensis strain 30S-ANTBAC	NR_165029.1	0	99.342
FL-ASV569	Rhodoluna limnophila	NR_125490.1	0	97.924
FL-ASV570	Fluviimonas pallidilutea strain TQQ6	NR_117642.1	0	99.785
FL-ASV573	Sphingomonas azotifigens strain NBRC 15497	NR_113759.1	0	99.788
FL-ASV580	Aliinostoc morphoplasticum strain NOS	NR_158066.1	0	99.011
FL-ASV584	Novosphingobium aromaticivorans strain DSM 12444	NR_074261.1	0	97.726
FL-ASV590	Novosphingobium hassiacum strain W-51	NR_028962.1	0	98.439
FL-ASV594	Aridibacter nitratireducens strain A_24_SHP_-5_238	NR_159154.1	0	97.58
FL-ASV595	Runella defluvii strain EMB13	NR_043766.1	0	98.249
FL-ASV596	Flavobacterium indicum GPTSA100-9 = DSM 17447	NR_074422.1	0	97.572
FL-ASV597	Acinetobacter soli strain B1	NR_044454.1	0	99.93
FL-ASV598	Cloacibacterium rupense strain NBRC 104931	NR_114274.1	0	99.931
FL-ASV609	Zoogloea caeni strain EMB43	NR_043795.1	0	97.192
FL-ASV610	Flavobacterium cheonhonense strain ARSA-15	NR_125552.1	0	98.932
FL-ASV615	Ideonella sakaiensis strain 201-F6	NR_151910.1	0	97.184
FL-ASV624	Methylotenera mobilis JLW8	NR_102842.1	0	97.123
FL-ASV629	Ideonella dechloratans strain Anox B	NR_026108.1	0	98.966
FL-ASV637	Chryseobacterium daecheongense strain NBRC 102008	NR_114019.1	0	97.917
FL-ASV643	Planctopirus ephydatiae strain spb1	NR_173567.1	0	99.863
FL-ASV646	Sphingomonas trueperi strain NBRC 100456	NR_113897.1	0	99.504
FL-ASV647	Herbaspirillum seropedicae strain NBRC 102524	NR_114142.1	0	99.313
FL-ASV648	Pseudomonas otitidis strain MCC10330	NR_043289.1	0	99.931
FL-ASV650	Flavobacterium squillarum strain CMJ-5	NR_109532.1	0	98.257
FL-ASV657	Dechloromonas denitrificans strain ED1	NR_042090.1	0	98.018
FL-ASV658	Runella defluvii strain EMB13	NR_043766.1	0	97.549
FL-ASV659	Rhodobacter thermarum strain YIM 73036	NR_164945.1	0	97.622
FL-ASV660	Taonella mepensis strain H1	NR_132292.1	0	99.787
FL-ASV661	Polynucleobacter victoriensis strain MWH-VicM1	NR_159243.1	0	99.794
FL-ASV670	Aquirufa antheringensis strain 30S-ANTBAC	NR_165029.1	0	99.635
FL-ASV671	Fluviimonas pallidilutea strain TQQ6	NR_117642.1	0	99.928
FL-ASV683	Rhodobacter thermarum strain YIM 73036	NR_164945.1	0	97.334
FL-ASV686	Sphingomonas azotifigens strain NBRC 15497	NR_113759.1	0	99.575
FL-ASV687	Fluviibacter phosphoraccumulans strain SHINM1	NR_173547.1	0	97.472
FL-ASV698	Lysobacter brunescens strain KCTC 12130	NR_041004.1	0	99.522
FL-ASV700	Undibacterium squillarum strain CMJ-15	NR_134224.1	0	99.931
FL-ASV710	Calidifontimicrobium sediminis strain SYSU G00088	NR_174253.1	0	97.174
FL-ASV712	Flavobacterium shanxiense strain YF-2	NR_169385.1	0	99.791
FL-ASV716	Hydrogenophaga soli strain S10	NR_158145.1	0	99.793
FL-ASV720	Flavobacterium anhuiense strain D3	NR_044388.1	0	99.928
FL-ASV724	Ideonella dechloratans strain Anox B	NR_026108.1	0	98.483
FL-ASV725	Limnohabitans curvus strain MWH-C5	NR_125491.1	0	98.144
FL-ASV726	Aquirufa antheringensis strain 30S-ANTBAC	NR_165029.1	0	99.854
FL-ASV731	Lysobacter brunescens strain KCTC 12130	NR_041004.1	0	98.157
FL-ASV749	Runella zeae strain NS12	NR_025004.1	0	99.485
FL-ASV760	Caulobacter segnis strain NBRC 15250	NR_113741.1	0	99.858
FL-ASV764	Sphingomonas azotifigens strain NBRC 15497	NR_113759.1	0	100
FL-ASV766	Novosphingobium ginsenosidimutans strain FW-6	NR_133800.1	0	99.289
FL-ASV786	Sulfuricurvum kujiense strain DSM 16994	NR_074398.1	0	97.396
FL-ASV789	Novosphingobium ginsenosidimutans strain FW-6	NR_133800.1	0	98.579
FL-ASV801	Methylotenera oryzisoli strain La3113	NR_175447.1	0	97.351
FL-ASV807	Pseudomonas oryzae strain WM-3	NR_133023.1	0	98.081
FL-ASV810	Fuscovulum blasticum strain KC2138	NR_043735.1	0	98.272
FL-ASV836	Desulfobulbus propionicus DSM 2032	NR_074930.1	0	97.432
FL-ASV844	Methylomonas koyamae strain Fw12E-Y	NR_113033.1	0	98.424
FL-ASV854	Rhizobium lemnae strain L6-16	NR_126174.1	0	99.852
FL-ASV854	Rhizobium lemnae strain L6-16	NR_126174.1	2.07e-15	100
FL-ASV876	Sphingomonas fonticola strain TNR-2	NR_145865.1	0	98.224
FL-ASV884	Leptothrix mobilis strain Feox-1	NR_026333.1	0	97.385
FL-ASV909	Paludibacter jiangxiensis strain NM7	NR_146018.1	0	97.376
FL-ASV919	Pinisolibacter ravus strain E9	NR_173539.1	0	98.935
FL-ASV925	Polynucleobacter victoriensis strain MWH-VicM1	NR_159243.1	0	99.863
FL-ASV934	Brevifollis gellanilyticus strain DC2c-G4	NR_113149.1	0	97.347
FL-ASV952	Armatimonas rosea strain YO-36	NR_113009.1	0	97.22
FL-ASV956	Leptothrix discophora strain SS-1	NR_025916.1	0	97.585
FL-ASV957	Uliginosibacterium gangwonense strain 5YN10-9	NR_043925.1	0	99.279
FL-ASV959	Cephalothrix lacustris CCIBt 3261	NR_137272.1	0	99.504
FL-ASV973	Gemmatimonas aurantiaca T-27	NR_074708.2	0	97.718
FL-ASV983	Cloacibacterium rupense strain NBRC 104931	NR_114274.1	0	99.861
FL-ASV988	Sphingomonas fonticola strain TNR-2	NR_145865.1	0	97.798
FL-ASV1001	Runella zeae strain NS12	NR_025004.1	0	98.309
