# Supplementary material for: Species-level profiling of Landoltia punctata (duckweed) microbiome under nutrient stress using full-length 16S rRNA sequencing
Source: PeerJ. 2026 Feb 6;14:e20648. doi: 10.7717/peerj.20648 (PMC12884961; doi:10.7717/peerj.20648)
Supplement: Supplemental Information 14 [file peerj-14-20648-s014.xlsx]

## Sheet: Sheet1
Table S9 Top abundance species with relative abundance of microbiomes of Landoltia punctata under natural, nutrient-deficient, and ambient water.
Natural (NC)					Nutrient-deficient (stress)					Ambient water
Phylum	Class	Species	RA (%)		Phylum	Class	Species	RA (%)		Phylum	Class	Species	RA (%)
Acidobacteriota	Blastocatellia	Aridibacter nitratireducens	50.8664		Proteobacteria	Gammaproteobacteria	Roseateles depolymerans	38.8		Bacteroidota	Bacteroidia	Phnomibacter ginsenosidimutans	9.86733
Proteobacteria	Gammaproteobacteria	Rubrivivax gelatinosus	6.4		Proteobacteria	Gammaproteobacteria	Mitsuaria chitosanitabida	11		Actinobacteriota	Actinobacteria	Rhodoluna limnophila	7.29685
Proteobacteria	Gammaproteobacteria	Aquincola tertiaricarbonis	6.3		Proteobacteria	Gammaproteobacteria	Pelomonas saccharophila	10.4		Proteobacteria	Gammaproteobacteria	Fluviibacter phosphoraccumulans	5.49199
Proteobacteria	Gammaproteobacteria	Hydrogenophaga flava	6.1		Proteobacteria	Gammaproteobacteria	Acidovorax temperans	8.2		Actinobacteriota	Actinobacteria	Aquiluna borgnonia	5.47264
Bacteroidota	Bacteroidia	Terrimonas soli	4.1		Proteobacteria	Alphaproteobacteria	Ensifer adhaerens	1.5		Actinobacteriota	Actinobacteria	Candidatus Rhodoluna planktonica	4.14594
Proteobacteria	Gammaproteobacteria	Methylophilus methylotrophus	3.9		Proteobacteria	Gammaproteobacteria	Methylophilus leisingeri	1.4		Bacteroidota	Bacteroidia	Flavobacterium fontis	4.11899
Bacteroidota	Bacteroidia	Flavobacterium fontis	3.4		Proteobacteria	Gammaproteobacteria	Curvibacter lanceolatus	1.1		Proteobacteria	Gammaproteobacteria	Curvibacter delicatus	2.00422
Proteobacteria	Gammaproteobacteria	Aquincola rivuli	2.7		Proteobacteria	Alphaproteobacteria	Rhizobium straminoryzae	1.1		Bacteroidota	Bacteroidia	Aquirufa antheringensis	1.99005
Cyanobacteria	Cyanobacteriia	Aliinostoc morphoplasticum	2.4		Proteobacteria	Gammaproteobacteria	Methylophilus luteus	1.1		Proteobacteria	Gammaproteobacteria	Fluviimonas pallidilutea	1.71625
Desulfobacterota	Desulfovibrionia	Desulfomicrobium norvegicum	2.3		Proteobacteria	Gammaproteobacteria	Methylophilus methylotrophus	0.9		Proteobacteria	Alphaproteobacteria	Fuscovulum blasticum	1.58228
Bacteroidota	Bacteroidia	Runella defluvii	2							Proteobacteria	Gammaproteobacteria	Hydrogenophaga flava	1.25858
Proteobacteria	Alphaproteobacteria	Erythrobacter colymbi	1.4
Proteobacteria	Alphaproteobacteria	Fuscovulum blasticum	0.3
