# Supplementary material for: Species-level profiling of Landoltia punctata (duckweed) microbiome under nutrient stress using full-length 16S rRNA sequencing
Source: PeerJ. 2026 Feb 6;14:e20648. doi: 10.7717/peerj.20648 (PMC12884961; doi:10.7717/peerj.20648)
Supplement: Supplemental Information 15 [file peerj-14-20648-s015.xlsx]

## Sheet: Sheet1
Table S10 Metabolic pathways and functions of microbiome in each sample predicted using PICRUSt2.
BioCyc Id	Top MetaCyc hierarchy	Second MetaCyc hierarchy	Pathway description	preL_1.fastq.gz	preL_3.fastq.gz	preL_4.fastq.gz	preL_5.fastq.gz	postL_1.fastq.gz	postL_2.fastq.gz	postL_3.fastq.gz	postL_4.fastq.gz	postL_5.fastq.gz	preAW_1.fastq.gz	preAW_2.fastq.gz	preAW_3.fastq.gz	preAW_4.fastq.gz	preAW_5.fastq.gz
1CMET2-PWY	Biosynthesis	Cofactor, Prosthetic Group, Electron Carrier, and Vitamin Biosynthesis	N10-formyl-tetrahydrofolate biosynthesis	1535.05	3274.95	1321.65	476.596	10536.5	10963.4	6692.3	5932.71	9333.4	7363.59	8882.34	3809.99	4062.3	4741.98
3-HYDROXYPHENYLACETATE-DEGRADATION-PWY	Degradation/Utilization/Assimilation	Aromatic Compound Degradation	4-hydroxyphenylacetate degradation	152.348	230.585	55.0077	0	883.107	1471.9	460.139	0	226.52	2384.4	983.822	112.161	19.3976	83.7312
ALL-CHORISMATE-PWY	Superpathways	superpathway of chorismate metabolism	superpathway of chorismate metabolism	150.606	0	0	0	0	0	0	0	0	0	0	0	0	0
ANAEROFRUCAT-PWY	Generation of Precursor Metabolite and Energy	Fermentation	homolactic fermentation	1564.16	3338.79	1376.42	550.752	8863.63	8681.67	5577.75	4922.5	7672.46	5840.2	6403.61	1691.96	2315.72	1842.33
ANAGLYCOLYSIS-PWY	Generation of Precursor Metabolite and Energy	Glycolysis	glycolysis III (from glucose)	1805.24	3744.57	1616.74	640.956	9943.96	10061.7	6341.42	5407.23	8611.4	6358.09	6678.54	4133.37	4362.98	4985.86
ARG+POLYAMINE-SYN	Biosynthesis	Amine and Polyamine Biosynthesis	superpathway of arginine and polyamine biosynthesis	702.115	1272.19	598.909	116.663	3300.51	5728.5	1891.57	1878.67	3325.22	2857.38	1336.19	411.827	426.759	731.551
ARGDEG-PWY	Degradation/Utilization/Assimilation	Amino Acid Degradation	superpathway of L-arginine, putrescine, and 4-aminobutanoate degradation	0	0	0	0	0	0	0	12.542	0	0	0	0	0	0
ARGORNPROST-PWY	Degradation/Utilization/Assimilation	Amino Acid Degradation	arginine, ornithine and proline interconversion	70.3098	37.5811	72.6703	21.2214	517.833	150.428	45.3423	19.3108	64.7288	0	0	0	0	49.0152
ARGSYN-PWY	Biosynthesis	Amino Acid Biosynthesis	L-arginine biosynthesis I (via L-ornithine)	1353.88	2908.33	1289.17	448.923	4498.39	8510.26	3121.07	2995.31	4671.32	5130.57	4528.58	2756.43	3385.09	3746.41
ARGSYNBSUB-PWY	Biosynthesis	Amino Acid Biosynthesis	L-arginine biosynthesis II (acetyl cycle)	1572.74	2679.71	1416.44	528.166	10984.8	10535.3	6812.2	5763.65	9292.01	5998.92	7733.18	1995.96	3067.15	3117.39
ARO-PWY	Biosynthesis	Aromatic Compound Biosynthesis	chorismate biosynthesis I	1776.68	3601.22	1600.58	597.214	10786.4	10877.8	6776.57	5848.15	9334.55	7230.68	8311.28	2961.84	3608.69	3998.07
ASPASN-PWY	Biosynthesis	Amino Acid Biosynthesis	superpathway of L-aspartate and L-asparagine biosynthesis	233.205	101.243	62.0007	118.496	475.758	99.4432	117.614	606.151	752.25	39.8641	41.8584	589.385	976.093	624.014
AST-PWY	Degradation/Utilization/Assimilation	Amino Acid Degradation	L-arginine degradation II (AST pathway)	18.1166	133.292	20.9323	0	617.884	240.662	272.336	44.5169	85.4471	0	0	121.264	0	124.241
BIOTIN-BIOSYNTHESIS-PWY	Biosynthesis	Cofactor, Prosthetic Group, Electron Carrier, and Vitamin Biosynthesis	biotin biosynthesis I	1066.69	1360.66	510.953	190.157	12140.4	9376.08	7461.93	6817.77	10894.3	986.195	474.173	837.627	518.101	1214.23
BRANCHED-CHAIN-AA-SYN-PWY	Biosynthesis	Amino Acid Biosynthesis	superpathway of branched amino acid biosynthesis	2241.65	4619.89	1946.45	740.278	14849.6	16668.6	9225.7	8729.23	13734.4	9024.2	10972	5712.8	6109.05	6936.49
CALVIN-PWY	Degradation/Utilization/Assimilation	C1 Compound Utilization and Assimilation	Calvin-Benson-Bassham cycle	1835.15	3788.57	1615.19	627.442	10796	11155.2	6703.99	5762.34	9192.75	7177.8	8693.25	4113.73	4395.88	5016.66
CATECHOL-ORTHO-CLEAVAGE-PWY	Degradation/Utilization/Assimilation	Aromatic Compound Degradation	catechol degradation to &beta;-ketoadipate	47.6911	56.7707	0	0	578.96	1112.96	423.164	239.507	453.611	3.94563	28.9791	113.657	0	29.7791
CENTFERM-PWY	Generation of Precursor Metabolite and Energy	Fermentation	pyruvate fermentation to butanoate	0	6.95081	13.7196	0	0	0	0	0	0	0	0	0	0	42.6374
CHLOROPHYLL-SYN	Biosynthesis	Cofactor, Prosthetic Group, Electron Carrier, and Vitamin Biosynthesis	chlorophyllide a biosynthesis I (aerobic, light-dependent)	210.304	321.729	138.359	224.825	0	184.264	0	15.9157	30.7208	0	26.7768	0	23.1478	61.2921
COA-PWY	Biosynthesis	Cofactor, Prosthetic Group, Electron Carrier, and Vitamin Biosynthesis	coenzyme A biosynthesis I	1643.15	3440.24	1506.84	556.731	9765.5	9823.58	6182.67	5416.58	8531.5	6602.5	8156	3753	4093	4575.75
COBALSYN-PWY	Biosynthesis	Cofactor, Prosthetic Group, Electron Carrier, and Vitamin Biosynthesis	adenosylcobalamin salvage from cobinamide I	655.411	874.428	425.755	199.706	9490.97	8646.18	5854.48	4660.16	7772.27	2912.52	1146.49	475.703	949.239	1157.43
CODH-PWY	Degradation/Utilization/Assimilation	C1 Compound Utilization and Assimilation	reductive acetyl coenzyme A pathway	94.71	49.9107	43.9847	28.2478	0	0	0	9.63768	0	0	0	0	0	0
COLANSYN-PWY	Biosynthesis	Carbohydrate Biosynthesis	colanic acid building blocks biosynthesis	1602.24	3714.31	1531.55	590.153	4969.4	5983.25	2849.5	2591.44	4332.55	4478	7522.45	1988	3025.85	3210.4
COMPLETE-ARO-PWY	Biosynthesis	Amino Acid Biosynthesis	superpathway of aromatic amino acid biosynthesis	1893.28	3871.46	1712.06	640.612	11454.2	11417.1	7198.65	6225.56	9923.34	7632.23	8831.33	3198.61	3868.01	4294.47
CRNFORCAT-PWY	Degradation/Utilization/Assimilation	Amine and Polyamine Degradation	creatinine degradation I	84.0117	186.489	0	5.8887	0	0	0	0	0	0	0	109.697	111.666	318.141
DAPLYSINESYN-PWY	Biosynthesis	Amino Acid Biosynthesis	L-lysine biosynthesis I	1281.08	3099.76	1104.81	382.763	11160.3	10932.3	7052.42	5905.93	9621.61	6314.79	7940.84	1882.77	3205.36	3314.37
DENITRIFICATION-PWY	Degradation/Utilization/Assimilation	Inorganic Nutrient Metabolism	nitrate reduction I (denitrification)	107.589	187.036	47.3006	21.7789	553.026	606.067	446.84	184.86	293.671	244.411	123.077	133.319	20.0707	217.127
DENOVOPURINE2-PWY	Biosynthesis	Nucleoside and Nucleotide Biosynthesis	superpathway of purine nucleotides de novo biosynthesis II	233.005	405.077	424.26	98.16	4887.2	2785.45	3140.94	1441.92	1888.01	0	0	399.63	0	949.997
DHGLUCONATE-PYR-CAT-PWY	Degradation/Utilization/Assimilation	Secondary Metabolite Degradation	glucose degradation (oxidative)	0	0	0	0	0	10.8072	14.142	0	0	0	0	0	0	0
DTDPRHAMSYN-PWY	Biosynthesis	Carbohydrate Biosynthesis	dTDP-L-rhamnose biosynthesis I	1842.84	3915.78	1590.33	678.598	11295.5	11455.9	6984.6	6429.17	10118.1	7866.99	9859.55	5094.25	4826.18	5443.55
ENTBACSYN-PWY	Biosynthesis	Secondary Metabolite Biosynthesis	enterobactin biosynthesis	30.4709	0	0	0	510.224	129.976	1070.06	73.3835	0	0	0	0	0	0
FAO-PWY	Degradation/Utilization/Assimilation	Fatty Acid and Lipid Degradation	fatty acid &beta;-oxidation I	1630.26	3704.59	1285.87	349.704	17150.3	15256	11765.3	9142.68	14196.1	8586.36	5665.29	3986.62	4281.89	5069.59
FASYN-ELONG-PWY	Biosynthesis	Fatty Acid and Lipid Biosynthesis	fatty acid elongation -- saturated	2556.72	5031.89	2402.05	786.45	15863.9	18421.4	9454.52	9548.17	15011.9	8865.86	10630.7	5182.2	5837	7084.7
FASYN-INITIAL-PWY	Biosynthesis	Fatty Acid and Lipid Biosynthesis	superpathway of fatty acid biosynthesis initiation (E. coli)	1050.54	1209.25	374.148	145.606	14490.6	11582.1	9263.86	9136.95	13911.4	579.05	261.75	854.91	1860.14	2115
FERMENTATION-PWY	Generation of Precursor Metabolite and Energy	Fermentation	mixed acid fermentation	1144.1	1967.85	961.799	454.967	9155.05	6816.15	6184.35	5385.18	8177.33	3228.81	3100.14	3519.88	3371	4000.88
FOLSYN-PWY	Biosynthesis	Cofactor, Prosthetic Group, Electron Carrier, and Vitamin Biosynthesis	superpathway of tetrahydrofolate biosynthesis and salvage	1484.53	2949.54	1205.49	492.024	8978.19	10049	5713.55	4977.29	7853.71	6365.79	8113.5	2305.85	1627.78	3398.11
FUCCAT-PWY	Degradation/Utilization/Assimilation	Carbohydrate Degradation	fucose degradation	3.9865	58.3398	0	0	247.745	43.5784	81.9855	50.2684	67.4081	0	0	0	9.729	24.7238
GALACT-GLUCUROCAT-PWY	Superpathways	superpathway of hexuronide and hexuronate degradation	superpathway of hexuronide and hexuronate degradation	181.705	302.163	106.673	15.9046	1807.78	2557.11	1142.46	1492.36	2321.94	864.892	615.798	203.06	174.097	601.569
GALACTARDEG-PWY	Degradation/Utilization/Assimilation	Secondary Metabolite Degradation	D-galactarate degradation I	249.109	266.171	218.479	24.7207	6580.46	3036.11	4453.14	3944.54	5909.92	0	0	2.96733	0	0
GALACTUROCAT-PWY	Degradation/Utilization/Assimilation	Secondary Metabolite Degradation	D-galacturonate degradation I	702.32	947.752	495.247	129.924	2132.13	5792.55	1558.32	2225.82	3049.58	2315.24	2178.78	2930.92	2582.92	3194.55
GALLATE-DEGRADATION-I-PWY	Degradation/Utilization/Assimilation	Aromatic Compound Degradation	gallate degradation II	245.904	292.244	79	24	7390.04	5297.74	4725.8	3980.82	6329.57	1937.13	789.679	76.7513	15.4595	57.6398
GALLATE-DEGRADATION-II-PWY	Degradation/Utilization/Assimilation	Aromatic Compound Degradation	gallate degradation I	47.3196	54.5988	0	0	499.218	1724.04	225.983	153.02	430.553	3.99686	13.9021	0	0	0
GLCMANNANAUT-PWY	Degradation/Utilization/Assimilation	Amine and Polyamine Degradation	superpathway of N-acetylglucosamine, N-acetylmannosamine and N-acetylneuraminate degradation	197.869	160.478	75.9839	167.809	232.295	38.8845	73.2003	46.974	68.4347	0	18.5856	0	12.2812	4.97408
GLUCARDEG-PWY	Degradation/Utilization/Assimilation	Secondary Metabolite Degradation	D-glucarate degradation I	251.232	273.659	218.479	25.2154	6574.21	3002.58	4454.45	3935.6	5876.63	0	0	2.97571	0	0
GLUCARGALACTSUPER-PWY	Superpathways	superpathway of D-glucarate and D-galactarate degradation	superpathway of D-glucarate and D-galactarate degradation	249.109	266.171	218.479	24.7207	6580.46	3036.11	4453.14	3944.54	5909.92	0	0	2.96733	0	0
GLUCONEO-PWY	Biosynthesis	Carbohydrate Biosynthesis	gluconeogenesis I	1625.95	3123.36	1292.87	558.507	11111	10660.1	6969.14	5912.92	9354.42	6861.77	8212.29	3918.41	4081.31	4800.89
GLUCOSE1PMETAB-PWY	Degradation/Utilization/Assimilation	Carbohydrate Degradation	glucose and glucose-1-phosphate degradation	460.977	574.068	297.179	129.475	7501.76	5966.7	3960.86	3480.9	6462.34	2312.69	1090.74	163.462	124.299	370.317
GLUCUROCAT-PWY	Degradation/Utilization/Assimilation	Secondary Metabolite Degradation	superpathway of &beta;-D-glucuronide and D-glucuronate degradation	142.083	242.228	81.8535	11.2407	2111.1	2229.55	1206.41	1454.63	2444.62	731.845	475.242	139.413	119.261	436.636
GLUTORN-PWY	Biosynthesis	Amino Acid Biosynthesis	L-ornithine biosynthesis	1565.5	3037.93	1404.39	549.051	10975.9	10416.3	6836.07	5929.7	9486.43	6056.84	7719.09	3340.29	3370.28	3806.48
GLYCOCAT-PWY	Degradation/Utilization/Assimilation	Polymeric Compound Degradation	glycogen degradation I (bacterial)	1242.4	2370.85	856.723	428.385	7864.47	5796.35	4563.26	4462.85	7195.08	2164.28	1374.82	2615.25	2626.52	2691.02
GLYCOGENSYNTH-PWY	Glycan Pathways	Glycan Biosynthesis	glycogen biosynthesis I (from ADP-D-Glucose)	1728.05	3741.43	1666.13	654.407	5258.41	6280.85	2695.18	2726.05	4881.05	2954.23	1859.91	3080.53	3422.26	3380.84
GLYCOLYSIS	Generation of Precursor Metabolite and Energy	Glycolysis	glycolysis I (from glucose 6-phosphate)	1691.71	3560.91	1533.46	647.821	9984.53	8920.24	6321.6	5352.17	8475.2	6493.98	7778.82	2752.21	3787.02	3957.03
GLYCOLYSIS-E-D	Superpathways	superpathway of glycolysis and the Entner-Doudoroff pathway	superpathway of glycolysis and Entner-Doudoroff	1505.51	2984.47	1315.17	534.83	8582.05	8696.49	5375.92	4663.94	7337.82	4699.45	3426.67	1760.88	2452.89	2827.05
GLYCOLYSIS-TCA-GLYOX-BYPASS	Superpathways	superpathway of glycolysis, pyruvate dehydrogenase, TCA, and glyoxylate bypass	superpathway of glycolysis, pyruvate dehydrogenase, TCA, and glyoxylate bypass	1198.86	1940.13	846.944	209.35	9803.91	9604.76	6124.89	5431.42	8513.89	6550.05	7644.22	1542.78	2274.65	2011.72
GLYOXYLATE-BYPASS	Generation of Precursor Metabolite and Energy	glyoxylate cycle	glyoxylate cycle	802.279	1167.71	525.875	153.555	9681.48	9112.79	6051.32	5403.21	8633.88	5510.92	7008.34	758.489	1468.34	1900.71
HEME-BIOSYNTHESIS-II	Biosynthesis	Cofactor, Prosthetic Group, Electron Carrier, and Vitamin Biosynthesis	heme biosynthesis I (aerobic)	1086.24	2441.54	1083.54	384.276	9586.66	9791.57	6127.49	5217.78	8310.58	6537.4	8083.65	3357.46	3474.23	4069.7
HEMESYN2-PWY	Biosynthesis	Cofactor, Prosthetic Group, Electron Carrier, and Vitamin Biosynthesis	heme biosynthesis II (anaerobic)	1747.14	3751.26	1583.24	637.207	11001.8	11193.2	7014.29	6157.56	9724.07	7383.42	9212.31	3900.58	4191.18	4795.35
HEXITOLDEGSUPER-PWY	Degradation/Utilization/Assimilation	Secondary Metabolite Degradation	superpathway of hexitol degradation (bacteria)	0	25.0193	0	0	0	0	0	0	0	0	0	0	0	0
HISDEG-PWY	Degradation/Utilization/Assimilation	Amino Acid Degradation	L-histidine degradation I	807.887	2130.58	584.043	205.605	9334.81	9344.03	5976.22	5383.66	8558.05	5089.5	3571	3479.8	3093.99	3597.09
HISTSYN-PWY	Biosynthesis	Amino Acid Biosynthesis	L-histidine biosynthesis	1606.84	3422.35	1426.28	559.911	10437.2	10467.9	6526.93	5717.1	9090.72	7023.17	8627.75	3808.8	4179.92	4678.31
HOMOSER-METSYN-PWY	Biosynthesis	Amino Acid Biosynthesis	L-methionine biosynthesis I	615.805	1377.19	505.799	196.889	1020.77	4379.33	769.073	146.773	527.981	61.3939	119.68	613.446	573.641	811.827
HSERMETANA-PWY	Biosynthesis	Amino Acid Biosynthesis	L-methionine biosynthesis III	1591.22	2583.37	1315.1	361.22	15837	12353.8	10465.9	8356.86	13236.6	7567.76	5923.33	3692.74	4058.21	4686.24
ILEUSYN-PWY	Biosynthesis	Amino Acid Biosynthesis	L-isoleucine biosynthesis I (from threonine)	2339.33	4657.23	1944.67	731.519	16000.4	19866.1	9879.48	9960.28	15500.8	11996	13894.5	6037.42	6295.18	7328.86
KETOGLUCONMET-PWY	Degradation/Utilization/Assimilation	Secondary Metabolite Degradation	ketogluconate metabolism	48.3631	0	0	0	210.965	578.381	125.688	110.422	300.507	0	41.8463	0	0	23.2416
LEU-DEG2-PWY	Degradation/Utilization/Assimilation	Amino Acid Degradation	L-leucine degradation I	1093.66	1830.66	653.54	134.732	13403.5	12846.5	8450.75	8108.9	12508.8	6735.18	3546.23	1472.67	2705.44	3297.86
LIPASYN-PWY	Degradation/Utilization/Assimilation	Fatty Acid and Lipid Degradation	phospholipases	61.086	117.82	0	4.55894	0	0	0	0	0	0	0	85.6882	27.697	138.471
MET-SAM-PWY	Superpathways	superpathway of S-adenosyl-L-methionine biosynthesis	superpathway of S-adenosyl-L-methionine biosynthesis	881.021	1847.7	704.125	282.722	2072.37	6284.24	1505.13	330.006	1133.42	141.405	271.968	1085.81	917.49	1321.28
METH-ACETATE-PWY	Generation of Precursor Metabolite and Energy	Respiration	methanogenesis from acetate	64.7872	23.3255	37.2997	23.5405	0	0	0	0	0	0	0	0	0	0
METHGLYUT-PWY	Degradation/Utilization/Assimilation	Aldehyde Degradation	superpathway of methylglyoxal degradation	0	0	0	0	189.885	53.766	0	0	0	0	0	0	0	0
METHYLGALLATE-DEGRADATION-PWY	Degradation/Utilization/Assimilation	Aromatic Compound Degradation	methylgallate degradation	275.959	355.913	96.0156	29.5194	613.563	1984.39	279.131	189.444	529.072	94.8645	131.505	89.8923	18.9892	69.1346
NAD-BIOSYNTHESIS-II	Biosynthesis	Cofactor, Prosthetic Group, Electron Carrier, and Vitamin Biosynthesis	NAD salvage pathway II	181.772	297.584	76.064	0	1646.72	3368.16	1118.62	266.302	899.14	136.887	136.348	231.616	21.9017	101.274
NADSYN-PWY	Biosynthesis	Cofactor, Prosthetic Group, Electron Carrier, and Vitamin Biosynthesis	NAD biosynthesis II (from tryptophan)	391.348	814.043	248.876	188.57	2230.18	1231.51	1235.91	1975.11	2959.22	3948.92	3298.99	482.147	213.367	519.634
NAGLIPASYN-PWY	Biosynthesis	Cell Structure Biosynthesis	lipid IVA biosynthesis	1627.97	3497.5	1513.79	504.404	9760.62	9360.45	6089.96	5490.04	8541.03	6819.12	8328.94	3617.15	3645.79	4417.7
NONMEVIPP-PWY	Biosynthesis	Secondary Metabolite Biosynthesis	methylerythritol phosphate pathway I	1538.29	3197.75	1405.25	527.143	10004.3	10046.9	6450.39	5146.63	8333.83	7046.74	8359.79	3701.6	4056.21	4466.38
NONOXIPENT-PWY	Generation of Precursor Metabolite and Energy	Pentose Phosphate Pathways	pentose phosphate pathway (non-oxidative branch)	2158.63	4484.67	1886.46	689.194	11221.9	13324.2	7082.95	6381.33	9962.57	8225.49	9523.34	4975.98	5133.99	5958.83
OANTIGEN-PWY	Biosynthesis	Carbohydrate Biosynthesis	O-antigen building blocks biosynthesis (E. coli)	1424.51	3243.24	1256.8	539.337	10278.7	9841.33	6377.84	5324.63	8640.74	5646.67	7384.75	1671.3	2675.39	2759.41
ORNARGDEG-PWY	Degradation/Utilization/Assimilation	Amino Acid Degradation	superpathway of L-arginine and L-ornithine degradation	0	0	0	0	0	0	0	12.542	0	0	0	0	0	0
P101-PWY	Biosynthesis	Amine and Polyamine Biosynthesis	ectoine biosynthesis	0	0	0	0	27.0556	184.21	70.9565	11.5297	22.4559	0	0	0	0	0
P105-PWY	Generation of Precursor Metabolite and Energy	TCA cycle	TCA cycle IV (2-oxoglutarate decarboxylase)	1572.2	2756.31	1195.27	309.4	13810.9	13168.9	8539.39	7838.1	12462.2	8127.12	9207.68	2312.97	3550.74	4040.25
P108-PWY	Generation of Precursor Metabolite and Energy	Fermentation	pyruvate fermentation to propanoate I	1108.15	3237.87	955.439	372.126	3198.68	8820.68	2400.67	2889.29	4376.39	5010.12	5226.69	4154.45	4239.26	5045.45
P122-PWY	Generation of Precursor Metabolite and Energy	Fermentation	heterolactic fermentation	442.939	675.71	195.756	191.646	15.7235	24.4523	0	20.919	193.306	0	0	13.9384	31.2765	31.2883
P124-PWY	Generation of Precursor Metabolite and Energy	Fermentation	Bifidobacterium shunt	653.417	953.993	502.178	476.736	17.9752	27.9327	0	23.9207	242.499	0	0	15.8727	35.4591	35.6015
P125-PWY	Generation of Precursor Metabolite and Energy	Fermentation	superpathway of (R,R)-butanediol biosynthesis	54.7744	35.9722	0	0	428.645	1124.78	165.366	232.291	257.62	2.39994	8.39941	19.492	0	18.8946
P161-PWY	Generation of Precursor Metabolite and Energy	Fermentation	acetylene degradation	228.697	350.163	74.5567	79.3365	627.271	1237.08	135.231	56.8299	103.676	43.8242	49.5904	82.8288	21.9379	75.4217
P163-PWY	Generation of Precursor Metabolite and Energy	Fermentation	L-lysine fermentation to acetate and butanoate	3.40472	0	0	0	0	0	0	10.9934	0	0	0	0	0	0
P164-PWY	Degradation/Utilization/Assimilation	Nucleoside and Nucleotide Degradation	purine nucleobases degradation I (anaerobic)	305.672	736.514	0	44.9982	91.615	2298.86	31.9279	63.6417	119.232	0	0	362.706	631.285	752.179
P184-PWY	Degradation/Utilization/Assimilation	Aromatic Compound Degradation	protocatechuate degradation I (meta-cleavage pathway)	292.007	374.868	101.33	30.4924	838.087	2485.61	384.037	261.45	722.456	130.504	174.018	94.1213	18.5704	70.9137
P221-PWY	Degradation/Utilization/Assimilation	Degradation/Utilization/Assimilation - Other	octane oxidation	119.103	266.267	71.0136	3.99136	3205.19	1726.39	1192.71	1044.29	2484.76	2708.55	6233.73	249.955	101.329	373.435
P23-PWY	Degradation/Utilization/Assimilation	C1 Compound Utilization and Assimilation	reductive TCA cycle I	1433.49	2468.82	1441.27	540.719	86.8294	97.2339	0	119.653	211.994	244.73	274.975	844.066	1118.45	1554.8
P241-PWY	Biosynthesis	Cofactor, Prosthetic Group, Electron Carrier, and Vitamin Biosynthesis	coenzyme B biosynthesis	8.68765	4.36168	0	2.61561	0	0	0	0	0	0	0	0	0	0
P261-PWY	Biosynthesis	Cofactor, Prosthetic Group, Electron Carrier, and Vitamin Biosynthesis	coenzyme M biosynthesis I	37.0364	17.5227	3.94173	3.89758	0	0	0	0	0	0	0	0	0	0
P281-PWY	Degradation/Utilization/Assimilation	Aromatic Compound Degradation	3-phenylpropanoate degradation	194.648	393.405	119.965	13.4061	1144.04	3133.7	646.56	283.581	415.958	3247.34	1714.32	162.037	99.6072	240.717
P4-PWY	Biosynthesis	Amino Acid Biosynthesis	superpathway of L-lysine, L-threonine and L-methionine biosynthesis I	1082.48	2341.73	885.247	291.123	3649.14	8373.16	2578.22	696.748	2189.75	313.689	596.947	1421.27	1727.95	2193.93
P42-PWY	Degradation/Utilization/Assimilation	C1 Compound Utilization and Assimilation	incomplete reductive TCA cycle	1292.09	2228.19	1359.81	451.713	4130.22	6559.6	2213.05	880.646	2484.17	144.852	197.52	1300.19	1954.21	2224.37
P441-PWY	Degradation/Utilization/Assimilation	Carboxylate Degradation	superpathway of N-acetylneuraminate degradation	109.438	146.002	152.089	146.454	363.292	110.336	5.57809	65.9	0	0	39.3394	0	28.1393	16.0257
P461-PWY	Generation of Precursor Metabolite and Energy	Fermentation	hexitol fermentation to lactate, formate, ethanol and acetate	0	9.98763	0	0	0	0	0	0	0	0	0	0	0	0
P562-PWY	Degradation/Utilization/Assimilation	Secondary Metabolite Degradation	myo-inositol degradation I	147.594	181.805	44.3016	4.41292	321.176	2683.69	156.497	73.3065	322.585	0	36.0081	340.061	701.014	388.531
PANTO-PWY	Biosynthesis	Cofactor, Prosthetic Group, Electron Carrier, and Vitamin Biosynthesis	phosphopantothenate biosynthesis I	1569.76	3380.28	1436.9	540.825	10477	9899.94	6787.41	5647.84	9011.94	5559.23	7686.96	3752.25	4082.7	4672.57
PANTOSYN-PWY	Biosynthesis	Cofactor, Prosthetic Group, Electron Carrier, and Vitamin Biosynthesis	pantothenate and coenzyme A biosynthesis I	1567.1	2831.85	1382.39	505.076	10068.6	9824.08	6437.55	5516.36	8736.57	5644.28	7513.89	3606.88	3587.16	4243.35
PENTOSE-P-PWY	Generation of Precursor Metabolite and Energy	Pentose Phosphate Pathways	pentose phosphate pathway	1574.33	3434.71	1513.49	575.989	4577.72	8246.49	2830.66	2348.31	4075.21	2634.34	2359.42	2219.79	2461.24	3124.23
PEPTIDOGLYCANSYN-PWY	Biosynthesis	Cell Structure Biosynthesis	peptidoglycan biosynthesis I (meso-diaminopimelate containing)	1301.02	2971.7	1082.5	462.264	9780.86	9907.03	6213.14	5410.34	8546.44	6580.9	8145.76	3680.51	4084.72	4473.51
PHOSLIPSYN-PWY	Biosynthesis	Fatty Acid and Lipid Biosynthesis	superpathway of phospholipid biosynthesis I (bacteria)	1947.43	3653.81	1713.32	654.4	15380	14171	9752.33	8432.96	13345.9	9213.9	10441.9	4327.32	4598.16	5319.62
POLYAMINSYN3-PWY	Biosynthesis	Amine and Polyamine Biosynthesis	superpathway of polyamine biosynthesis II	502.468	909.914	422.336	69.7564	2258.71	2546.7	1425.84	1430.08	2099.37	1516.93	859.704	233.935	133.527	419.315
POLYAMSYN-PWY	Biosynthesis	Amine and Polyamine Biosynthesis	superpathway of polyamine biosynthesis I	495.629	907.047	406.852	67.0719	4509.15	5387.61	2544.17	2227.56	3847.22	2753.34	1174.2	233.207	229.913	417.044
POLYISOPRENSYN-PWY	Biosynthesis	Cofactor, Prosthetic Group, Electron Carrier, and Vitamin Biosynthesis	polyisoprenoid biosynthesis (E. coli)	1629.69	3430.63	1478.57	506.943	9764.62	9860.17	6182.34	5431.27	8529.22	7070.69	8316.59	3641.19	3884.77	4463.52
PPGPPMET-PWY	Biosynthesis	Metabolic Regulator Biosynthesis	ppGpp biosynthesis	661.098	801.984	397.174	218.41	10446.8	7921.23	6627.24	5617.61	9023.71	212.234	146.45	398.501	137.316	673.876
PROTOCATECHUATE-ORTHO-CLEAVAGE-PWY	Degradation/Utilization/Assimilation	Aromatic Compound Degradation	protocatechuate degradation II (ortho-cleavage pathway)	467.575	670.838	288.93	39.6374	1558.6	5413.27	870.299	515.624	1583.52	2465.43	1164.96	244.937	107.774	354.958
PRPP-PWY	Superpathways	superpathway of histidine, purine, and pyrimidine biosynthesis	superpathway of histidine, purine, and pyrimidine biosynthesis	270.93	456.585	404.806	95.0828	3709.86	3505.46	2562.39	1196.02	1924.03	0	0	369.368	0	964.9
PWY-1269	Biosynthesis	Carbohydrate Biosynthesis	CMP-3-deoxy-D-manno-octulosonate biosynthesis I	1451.92	3166.39	1364.99	402.143	9687.25	9163.83	6087.83	5386.33	8461.74	5966.49	7537.15	3350.96	3341.99	4116
PWY-1361	Degradation/Utilization/Assimilation	Aromatic Compound Degradation	benzoyl-CoA degradation I (aerobic)	45.1037	0	0	0	0	110.72	0	0	0	0	0	55.5478	0	53.1427
PWY-1422	Biosynthesis	Cofactor, Prosthetic Group, Electron Carrier, and Vitamin Biosynthesis	vitamin E biosynthesis (tocopherols)	108.319	65.8907	48.1714	124.197	0	0	0	2.57103	46.4191	0	13.4854	0	0	0
PWY-1501	Degradation/Utilization/Assimilation	Aromatic Compound Degradation	mandelate degradation I	0	0	0	0	0	16.2175	0	0	0	0	0	0	0	0
PWY-1541	Degradation/Utilization/Assimilation	Inorganic Nutrient Metabolism	superpathway of taurine degradation	0	0	0	0	0	0	0	0	0	0	0	0	22.6666	61.1195
PWY-1622	Degradation/Utilization/Assimilation	C1 Compound Utilization and Assimilation	formaldehyde assimilation I (serine pathway)	0	110.272	17.1171	3.30782	0	0	0	0	77.3166	0	0	0	0	0
PWY-181	Generation of Precursor Metabolite and Energy	Photosynthesis	photorespiration	732.675	1065.98	504.544	288.6	127.914	241.693	5.34709	49.8276	285.025	294.416	0	395.638	132.127	682.521
PWY-1861	Degradation/Utilization/Assimilation	C1 Compound Utilization and Assimilation	formaldehyde assimilation II (RuMP Cycle)	77.7989	466.606	228.749	38.333	3025.81	1843.21	1087.26	552.307	1632.02	0	67.5566	0	0	0
PWY-1882	Degradation/Utilization/Assimilation	C1 Compound Utilization and Assimilation	superpathway of C1 compounds oxidation to CO2	0	85.4628	0	5.67425	0	0	0	0	0	0	0	0	0	0
PWY-2942	Biosynthesis	Amino Acid Biosynthesis	L-lysine biosynthesis III	1846.86	3921.19	1672.01	606.758	11848	12212.2	7597.1	6535.62	10349.4	7686.89	9235.03	4459.15	4937.46	5526.95
PWY-3001	Biosynthesis	Amino Acid Biosynthesis	superpathway of L-isoleucine biosynthesis I	1943.42	4263.76	1752.81	672.601	11573.6	12522.1	7379.48	6458.52	10166.7	7220.35	9011.49	5150.73	5542.09	6175.33
PWY-3661	Degradation/Utilization/Assimilation	Amine and Polyamine Degradation	glycine betaine degradation I	127.898	162.664	0	4.94386	513.807	4098.03	316.113	159.929	733.758	0	0	109.775	114.492	381.838
PWY-3781	Generation of Precursor Metabolite and Energy	Respiration	aerobic respiration I (cytochrome c)	4838.85	10244.9	4363.89	1653.96	30606.6	30929	19396	16593.3	26203.1	19802	24369.3	11499	12274.2	14087.9
PWY-3801	Degradation/Utilization/Assimilation	Carbohydrate Degradation	sucrose degradation II (sucrose synthase)	637.818	485.672	345.546	407.493	0	0	0	22.4004	440.264	0	0	0	0	0
PWY-4361	Biosynthesis	Amino Acid Biosynthesis	S-methyl-5-thio-&alpha;-D-ribose 1-phosphate degradation	73.3232	54.7521	50.0631	107.37	0	0	0	0	47.1174	0	0	0	0	0
PWY-4984	Degradation/Utilization/Assimilation	Inorganic Nutrient Metabolism	urea cycle	822.484	1621.66	711.417	240.333	1464.54	5511.81	716.218	422.14	1150	248.474	276.191	264.502	161.726	496.84
PWY-5022	Generation of Precursor Metabolite and Energy	Fermentation	4-aminobutanoate degradation V	157.873	295.171	113.378	37.7612	1707.27	4435.31	822.835	314.224	988.054	23.3159	13.6655	0	843.319	0
PWY-5028	Degradation/Utilization/Assimilation	Amino Acid Degradation	L-histidine degradation II	401.366	495.103	307.388	68.1418	8540.37	7358.61	5520	4809.66	7587.86	4961.87	2502.28	136.701	73.9254	29.8509
PWY-5097	Biosynthesis	Amino Acid Biosynthesis	L-lysine biosynthesis VI	1806.62	3837.01	1636.22	606.817	11526.1	11788.6	7365.65	6354.12	10056.6	7510.67	9063.73	4342.29	4797.08	5367.55
PWY-5100	Generation of Precursor Metabolite and Energy	Fermentation	pyruvate fermentation to acetate and lactate II	581.744	996.615	694.759	234.22	510.446	649.533	101.531	151.272	364.417	415.814	199.679	410.675	654.782	556.859
PWY-5101	Biosynthesis	Amino Acid Biosynthesis	L-isoleucine biosynthesis II	2472.62	4927.18	2070.11	781.704	17538.7	20768.3	10704	10797.7	16932.1	12213.2	14102.2	6267.62	6593.02	7596.14
PWY-5103	Biosynthesis	Amino Acid Biosynthesis	L-isoleucine biosynthesis III	2027.64	4232.21	1771.24	673.779	13558.9	14766.4	8479.77	7802.69	12312.6	8306.19	10288.5	5119.67	5526.41	6244.7
PWY-5104	Biosynthesis	Amino Acid Biosynthesis	L-isoleucine biosynthesis IV	943.973	1401.93	1029.49	400.56	11877.1	11955.2	7475.93	6762.78	10886.5	6832.75	8812.38	506.344	470.801	923.801
PWY-5121	Biosynthesis	Secondary Metabolite Biosynthesis	superpathway of geranylgeranyl diphosphate biosynthesis II (via MEP)	1513.45	3187.22	1399.75	524.85	4366.12	5488.98	2717.14	3309.13	4704.28	6083.62	6343.99	3650.41	3887.65	4284.5
PWY-5154	Biosynthesis	Amino Acid Biosynthesis	L-arginine biosynthesis III (via N-acetyl-L-citrulline)	1309.08	2885.17	1273.23	417.779	3753.26	8110.16	2642.39	2577.67	4007.35	4965.57	4005.37	2902.13	3277.25	3762.98
PWY-5178	Degradation/Utilization/Assimilation	Aromatic Compound Degradation	toluene degradation IV (aerobic) (via catechol)	36.6983	78.1797	0	0	262.967	903.544	120.473	43.0872	90.6225	3.15622	11.369	62.2524	0	41.5275
PWY-5180	Degradation/Utilization/Assimilation	Aromatic Compound Degradation	toluene degradation I (aerobic) (via o-cresol)	141.55	219.269	45.868	5.25	469.236	1035.56	115.056	52.4792	98.6517	3.63303	18.3007	61.0127	18.5429	51.6588
PWY-5181	Degradation/Utilization/Assimilation	Aromatic Compound Degradation	toluene degradation III (aerobic) (via p-cresol)	73.9834	0	0	0	438.538	231.991	46.0934	0	158.784	0	0	44.4246	0	41.9048
PWY-5182	Degradation/Utilization/Assimilation	Aromatic Compound Degradation	toluene degradation II (aerobic) (via 4-methylcatechol)	141.55	219.269	45.868	5.25	469.236	1035.56	115.056	52.4792	98.6517	3.63303	18.3007	61.0127	18.5429	51.6588
PWY-5183	Degradation/Utilization/Assimilation	Aromatic Compound Degradation	superpathway of aerobic toluene degradation	0	0	0	0	0	0	0	0	0	0	0	53.7216	0	40.728
PWY-5188	Biosynthesis	Cofactor, Prosthetic Group, Electron Carrier, and Vitamin Biosynthesis	tetrapyrrole biosynthesis I (from glutamate)	1744.79	3528.1	1583.67	594.885	10595.5	10562.5	6779.3	5955.05	9320.4	6852.01	8384.83	3875.91	4252.23	4441.57
PWY-5189	Biosynthesis	Cofactor, Prosthetic Group, Electron Carrier, and Vitamin Biosynthesis	tetrapyrrole biosynthesis II (from glycine)	1583.56	2891.75	1424.77	562.379	9692.65	10062.4	6163.83	5506.92	8632.64	6598.83	8128.93	3158.65	4089.22	4145.28
PWY-5198	Biosynthesis	Cofactor, Prosthetic Group, Electron Carrier, and Vitamin Biosynthesis	factor 420 biosynthesis	8.78467	11.5834	0	8.87468	0	18.3505	0	4	11.3432	0	0	0	0	0
PWY-5304	Degradation/Utilization/Assimilation	Inorganic Nutrient Metabolism	superpathway of sulfur oxidation (Acidianus ambivalens)	46	38	32	12	3599.25	1984.5	1718.75	1210.25	2831.25	454	509	0	8	37
PWY-5345	Biosynthesis	Amino Acid Biosynthesis	superpathway of L-methionine biosynthesis (by sulfhydrylation)	1476.6	2481.08	1217.24	394.75	8499.13	10862	5237.94	5481.27	8105.05	6670.75	5873.49	3655.47	3827.81	4563.45
PWY-5347	Biosynthesis	Amino Acid Biosynthesis	superpathway of L-methionine biosynthesis (transsulfuration)	998.645	2238.76	849.919	327.752	1985.47	6711.84	1442.62	328.419	1113.59	141.454	273.334	1252.52	1189.57	1629.61
PWY-5384	Degradation/Utilization/Assimilation	Carbohydrate Degradation	sucrose degradation IV (sucrose phosphorylase)	420.021	526.943	275.981	118.231	7333.83	5671.1	4059.27	3361.39	6254.15	1926.33	863.273	370.739	954.574	386.226
PWY-5415	Degradation/Utilization/Assimilation	Aromatic Compound Degradation	catechol degradation I (meta-cleavage pathway)	134.53	210.376	42.9381	4.56522	381.338	880.012	101.068	43.4001	83.6435	3.12303	11.5512	55.9474	16.3066	46.8731
PWY-5417	Degradation/Utilization/Assimilation	Aromatic Compound Degradation	catechol degradation III (ortho-cleavage pathway)	42.461	52.7277	0	0	541.726	1121.15	449.11	233.01	431.238	3.96259	16.5674	117.493	0	34.3826
PWY-5419	Degradation/Utilization/Assimilation	Aromatic Compound Degradation	catechol degradation to 2-oxopent-4-enoate II	309.86	534.309	119.427	25.4809	236.058	1054.16	98.5578	50.0235	67.6156	3.99568	55.1413	121.786	39.006	116.322
PWY-5420	Degradation/Utilization/Assimilation	Aromatic Compound Degradation	catechol degradation II (meta-cleavage pathway)	182.815	302.007	65.5362	6.30994	289.648	934.149	99.1339	45.9165	71.5538	4.36929	16.1302	65.5057	19.3328	56.1834
PWY-5430	Degradation/Utilization/Assimilation	Aromatic Compound Degradation	meta cleavage pathway of aromatic compounds	78.5435	157.982	0	0	252.55	822.609	91.8866	42.0389	66.1163	3.5062	12.6404	66.6276	0	46.3259
PWY-5431	Degradation/Utilization/Assimilation	Aromatic Compound Degradation	aromatic compounds degradation via &beta;-ketoadipate	42.461	52.7277	0	0	541.726	1121.15	449.11	233.01	431.238	3.96259	16.5674	117.493	0	34.3826
PWY-5484	Generation of Precursor Metabolite and Energy	Glycolysis	glycolysis II (from fructose 6-phosphate)	1588	3379.21	1456.65	646.482	9679.98	8676.3	6167.23	5164.45	8227.04	5976.94	7316.53	2041.92	3307.04	3234.32
PWY-5505	Biosynthesis	Amino Acid Biosynthesis	L-glutamate and L-glutamine biosynthesis	1170.66	1988.15	1043.47	425.162	6325.68	8445.3	3139.17	4232.65	6817.06	4526.32	3150.93	1034.39	952.636	1379.92
PWY-5509	Biosynthesis	Cofactor, Prosthetic Group, Electron Carrier, and Vitamin Biosynthesis	adenosylcobalamin biosynthesis from cobyrinate a,c-diamide I	655.107	874.095	403.578	192.525	9544.14	7766.93	5881.79	4691.84	7654.59	2919.18	1155.12	453.579	637.197	905.514
PWY-5529	Biosynthesis	Cofactor, Prosthetic Group, Electron Carrier, and Vitamin Biosynthesis	superpathway of bacteriochlorophyll a biosynthesis	89.326	397.981	155.906	6.96821	0	328.224	0	27.737	53.752	0	29.0106	0	35.0382	92.3426
PWY-5531	Biosynthesis	Cofactor, Prosthetic Group, Electron Carrier, and Vitamin Biosynthesis	chlorophyllide a biosynthesis II (anaerobic)	266.758	534.964	249.975	258.942	48.8403	331.555	2.32532	36.5336	35.0123	75.0514	103.733	0	29.6939	78.1984
PWY-5647	Degradation/Utilization/Assimilation	Aromatic Compound Degradation	2-nitrobenzoate degradation I	117.735	316.842	67.0362	19.7305	196.675	496.792	82.5641	39.4112	55.6785	1261.36	1171.83	0	0	23.27
PWY-5651	Degradation/Utilization/Assimilation	Amino Acid Degradation	L-tryptophan degradation to 2-amino-3-carboxymuconate semialdehyde	269.854	560.854	166.495	134.882	1512.51	811.041	831.98	1410.98	2095.76	3306.77	2458.86	317.124	136.31	340.627
PWY-5654	Degradation/Utilization/Assimilation	Carboxylate Degradation	2-amino-3-carboxymuconate semialdehyde degradation to 2-oxopentenoate	219.647	523.303	116.207	18.3739	167.061	644.719	69.1721	31.8987	45.0591	1197.83	1101.35	0	0	19.2
PWY-5655	Degradation/Utilization/Assimilation	Amino Acid Degradation	L-tryptophan degradation IX	152.994	329.23	72.6299	9.96041	346.342	674.327	127.846	59.57	92.4069	10.8583	29.8516	0	0	39.5767
PWY-5659	Biosynthesis	Carbohydrate Biosynthesis	GDP-mannose biosynthesis	1843.4	4224.07	1721.38	681.741	10186.6	10078.3	6223.15	5532.74	8826.24	6328.66	8269.65	3863.02	4499.97	4873.57
PWY-5667	Biosynthesis	Fatty Acid and Lipid Biosynthesis	CDP-diacylglycerol biosynthesis I	2331.87	4343.41	2031	716.44	18067.4	15987.1	11415.5	9827.22	15593.6	10250.2	11269.7	4734.68	5184.14	5835.57
PWY-5676	Generation of Precursor Metabolite and Energy	Fermentation	acetyl-CoA fermentation to butanoate II	312.651	993.022	409.421	128.427	709.147	330.282	326.111	102.132	145.981	632.958	269.088	135.395	83.6511	380.188
PWY-5686	Biosynthesis	Nucleoside and Nucleotide Biosynthesis	UMP biosynthesis	1917.21	4176.42	1733.05	686.332	11688.9	11807.2	7396.57	6484.02	10223.8	8077.82	9531.53	4353.73	4713.35	5344.16
PWY-5695	Degradation/Utilization/Assimilation	Nucleoside and Nucleotide Degradation	urate biosynthesis/inosine 5'-phosphate degradation	1810.13	3921.16	1710.1	540.952	14818.7	14132.5	9462.6	8214.31	12939.8	8621.68	5927.09	4885.92	5236.78	5706.46
PWY-5705	Degradation/Utilization/Assimilation	Amine and Polyamine Degradation	allantoin degradation to glyoxylate III	54.7429	0	0	0	288.491	2712.32	132.034	76.3238	373.774	0	0	64.9941	17.1899	69.2756
PWY-5741	Generation of Precursor Metabolite and Energy	ethylmalonyl-CoA pathway	ethylmalonyl-CoA pathway	58.7425	159.491	10.4448	4.72389	32.6054	148.316	0	0	100.893	0	0	81.0439	80.3362	287.396
PWY-5743	Degradation/Utilization/Assimilation	C1 Compound Utilization and Assimilation	3-hydroxypropanoate cycle	0	108.285	12.6519	0	0	0	0	0	0	0	0	0	0	0
PWY-5744	Degradation/Utilization/Assimilation	C1 Compound Utilization and Assimilation	glyoxylate assimilation	0	93.9444	23.708	0	0	0	0	0	0	0	0	0	0	0
PWY-5747	Degradation/Utilization/Assimilation	Carboxylate Degradation	2-methylcitrate cycle II	356.265	431.616	264.312	81.393	5033.42	3016.24	2299.68	3019.84	4815.39	2939.38	1544.39	240.652	136.22	301.585
PWY-5837	Biosynthesis	Cofactor, Prosthetic Group, Electron Carrier, and Vitamin Biosynthesis	1,4-dihydroxy-2-naphthoate biosynthesis I	298.19	554.019	183.159	199.696	15.5392	6.95017	0	20.7131	103.128	128.398	246.547	780.957	1030.42	935.091
PWY-5838	Biosynthesis	Cofactor, Prosthetic Group, Electron Carrier, and Vitamin Biosynthesis	superpathway of menaquinol-8 biosynthesis I	582.237	1053.95	358.79	297.284	52.6788	23.7388	0	69.7533	333.527	410.218	745.999	1583.81	1596.77	1865.1
PWY-5840	Biosynthesis	Cofactor, Prosthetic Group, Electron Carrier, and Vitamin Biosynthesis	superpathway of menaquinol-7 biosynthesis	380.135	561.388	260.286	250.5	52.3293	23.4362	0	66.6152	234.963	318.715	529.058	1402.13	1487.82	1661.7
PWY-5845	Biosynthesis	Cofactor, Prosthetic Group, Electron Carrier, and Vitamin Biosynthesis	superpathway of menaquinol-9 biosynthesis	426.674	688.673	260.286	277.423	0	20.8016	0	47.008	230.551	0	99.3329	35.3437	0	0
PWY-5850	Biosynthesis	Cofactor, Prosthetic Group, Electron Carrier, and Vitamin Biosynthesis	superpathway of menaquinol-6 biosynthesis I	380.135	561.388	260.286	250.5	0	0	0	0	230.551	0	99.3329	35.3437	0	0
PWY-5855	Biosynthesis	Cofactor, Prosthetic Group, Electron Carrier, and Vitamin Biosynthesis	ubiquinol-7 biosynthesis (prokaryotic)	1334.44	2089.33	1040.87	240.199	13146	10948.5	8342.63	7257.67	11352.5	6067.68	7008.87	2649.48	3502.96	3418.1
PWY-5856	Biosynthesis	Cofactor, Prosthetic Group, Electron Carrier, and Vitamin Biosynthesis	ubiquinol-9 biosynthesis (prokaryotic)	1334.44	2089.33	1040.87	240.199	13146	10948.5	8342.63	7257.67	11352.5	6067.68	7008.87	2649.48	3502.96	3418.1
PWY-5857	Biosynthesis	Cofactor, Prosthetic Group, Electron Carrier, and Vitamin Biosynthesis	ubiquinol-10 biosynthesis (prokaryotic)	1334.44	2089.33	1040.87	240.199	13146	10948.5	8342.63	7257.67	11352.5	6067.68	7008.87	2649.48	3502.96	3418.1
PWY-5860	Biosynthesis	Cofactor, Prosthetic Group, Electron Carrier, and Vitamin Biosynthesis	superpathway of demethylmenaquinol-6 biosynthesis I	271.026	393.312	182.882	188.989	0	0	0	0	155.092	0	66.4914	23.6359	0	0
PWY-5861	Biosynthesis	Cofactor, Prosthetic Group, Electron Carrier, and Vitamin Biosynthesis	superpathway of demethylmenaquinol-8 biosynthesis	431.038	772.928	257.346	229.938	35.1824	15.8385	0	46.7014	225.276	279.235	512.945	1226.53	1223.14	1437.23
PWY-5862	Biosynthesis	Cofactor, Prosthetic Group, Electron Carrier, and Vitamin Biosynthesis	superpathway of demethylmenaquinol-9 biosynthesis	306.817	488.123	182.882	212.305	0	13.8774	0	31.429	155.092	0	66.4914	23.6359	0	0
PWY-5863	Biosynthesis	Cofactor, Prosthetic Group, Electron Carrier, and Vitamin Biosynthesis	superpathway of phylloquinol biosynthesis	329.704	615.996	205.009	215.488	17.7273	7.9387	0	23.6163	116.773	146	278.521	864.118	1126.38	1029.77
PWY-5896	Biosynthesis	Cofactor, Prosthetic Group, Electron Carrier, and Vitamin Biosynthesis	superpathway of menaquinol-10 biosynthesis	380.135	561.388	260.286	250.5	0	0	0	0	230.551	0	99.3329	35.3437	0	0
PWY-5897	Biosynthesis	Cofactor, Prosthetic Group, Electron Carrier, and Vitamin Biosynthesis	superpathway of menaquinol-11 biosynthesis	546.803	989.064	335.11	288.434	46.1678	20.7832	0	61.199	294.344	362.859	664.749	1487.47	1528.55	1752.55
PWY-5898	Biosynthesis	Cofactor, Prosthetic Group, Electron Carrier, and Vitamin Biosynthesis	superpathway of menaquinol-12 biosynthesis	546.803	989.064	335.11	288.434	46.1678	20.7832	0	61.199	294.344	362.859	664.749	1487.47	1528.55	1752.55
PWY-5899	Biosynthesis	Cofactor, Prosthetic Group, Electron Carrier, and Vitamin Biosynthesis	superpathway of menaquinol-13 biosynthesis	546.803	989.064	335.11	288.434	46.1678	20.7832	0	61.199	294.344	362.859	664.749	1487.47	1528.55	1752.55
PWY-5913	Generation of Precursor Metabolite and Energy	TCA cycle	TCA cycle VI (obligate autotrophs)	1411.63	3443.68	1243.43	537.619	11749.5	8926.52	6716.99	6942.49	10932.1	5612.56	4127.79	4607.58	4678.33	5143.17
PWY-5918	Biosynthesis	Cofactor, Prosthetic Group, Electron Carrier, and Vitamin Biosynthesis	superpathay of heme biosynthesis from glutamate	1399.38	2929.06	1333.57	487.754	10102.8	9275.78	6446.14	5620.65	8831.28	6621.69	8154.47	3425.1	3810.2	4228.69
PWY-5920	Biosynthesis	Cofactor, Prosthetic Group, Electron Carrier, and Vitamin Biosynthesis	superpathway of heme biosynthesis from glycine	1080.87	2228.11	943.093	388.4	1339.48	7164.54	1073.38	621.398	1650.6	141.704	173.214	1023.14	1985.2	2103.5
PWY-5941	Degradation/Utilization/Assimilation	Polymeric Compound Degradation	glycogen degradation II (eukaryotic)	0	0	0	0	17.9662	61.4736	0	128.705	141.632	0	0	0	0	0
PWY-5971	Biosynthesis	Fatty Acid and Lipid Biosynthesis	palmitate biosynthesis II (bacteria and plants)	1357.21	1540.09	588.867	240.887	0	0	0	290.408	4323.63	0	0	0	0	0
PWY-5973	Biosynthesis	Fatty Acid and Lipid Biosynthesis	cis-vaccenate biosynthesis	2837.61	5652.76	2681.61	876.168	15247.8	19836.9	9322.65	8545.2	13660.8	8971.05	10637	5114.88	5713.26	6854.76
PWY-5989	Biosynthesis	Fatty Acid and Lipid Biosynthesis	stearate biosynthesis II (bacteria and plants)	1246.45	1444.34	449.389	171.646	15685.1	14189.6	9678.6	9020.54	14271.3	686.213	312.347	994.492	2125.58	2436.79
PWY-6071	Degradation/Utilization/Assimilation	Aromatic Compound Degradation	superpathway of phenylethylamine degradation	9.49949	0	0	0	0	22.8804	24.8919	0	0	0	0	0	0	0
PWY-6107	Degradation/Utilization/Assimilation	Chlorinated Compound Degradation	chlorosalicylate degradation	0	0	0	0	0	111.806	0	0	0	0	0	0	0	0
PWY-6121	Biosynthesis	Nucleoside and Nucleotide Biosynthesis	5-aminoimidazole ribonucleotide biosynthesis I	1833.2	3975.75	1669.13	646.074	10397.3	11453.9	6563.45	5772.47	9145.09	7506.58	8943.45	4308.21	4708.81	5232.98
PWY-6122	Biosynthesis	Nucleoside and Nucleotide Biosynthesis	5-aminoimidazole ribonucleotide biosynthesis II	1776.56	3913.83	1631.85	625.906	10233.9	11329.1	6436.07	5767.78	9166.42	7418.14	9055.97	4479.69	4892.85	5431.05
PWY-6123	Biosynthesis	Nucleoside and Nucleotide Biosynthesis	inosine-5'-phosphate biosynthesis I	1577.31	3371.86	1428.12	542.597	9799.33	10194	6204.76	5428.29	8592.99	6597.16	8153.67	3755.39	4097.97	4596.73
PWY-6125	Biosynthesis	Nucleoside and Nucleotide Biosynthesis	superpathway of guanosine nucleotides de novo biosynthesis II	1744.82	3715.07	1566.82	591.673	11326.8	11332.2	7107.25	6294.43	9951.52	7467.83	9031.08	4182.51	4678.03	5150.27
PWY-6126	Biosynthesis	Nucleoside and Nucleotide Biosynthesis	superpathway of adenosine nucleotides de novo biosynthesis II	1959.49	4123.73	1772.81	669.319	12233.6	12039.9	7760.26	6764.82	10644.7	7900.07	9606.98	4470.62	4906.35	5502.25
PWY-6147	Biosynthesis	Cofactor, Prosthetic Group, Electron Carrier, and Vitamin Biosynthesis	6-hydroxymethyl-dihydropterin diphosphate biosynthesis I	1105.62	1997.57	748.076	385.586	4804.13	8582.75	3163.56	2582.71	4134.98	6910.09	8976.4	3842.83	4156.04	4615.59
PWY-6151	Biosynthesis	Amino Acid Biosynthesis	S-adenosyl-L-methionine cycle I	624.388	838.495	401.039	88.6557	2342.67	6130.12	1515.75	1344.65	2107.62	4410.9	3140.19	349.283	69.3244	320.902
PWY-6163	Biosynthesis	Aromatic Compound Biosynthesis	chorismate biosynthesis from 3-dehydroquinate	1684.03	3504.46	1515.34	552.988	10161.2	10743.4	6409.47	5498.63	8755.49	7282.24	8427.27	3804.8	4125.39	4610.45
PWY-6182	Degradation/Utilization/Assimilation	Aromatic Compound Degradation	superpathway of salicylate degradation	47.8366	59.5765	0	0	577.292	1268.79	475.742	234.552	456.505	4.62238	19.2978	125.15	0	39.2592
PWY-6185	Degradation/Utilization/Assimilation	Aromatic Compound Degradation	4-methylcatechol degradation (ortho cleavage)	23.7288	0	0	0	258.107	142.15	28.9701	0	95.749	0	0	61.1192	0	29.3567
PWY-621	Degradation/Utilization/Assimilation	Carbohydrate Degradation	sucrose degradation III (sucrose invertase)	420.021	526.943	275.981	118.231	11242.4	5671.1	6715.82	5546.18	9027.53	2032.41	859.508	370.739	954.574	386.226
PWY-6210	Degradation/Utilization/Assimilation	Aromatic Compound Degradation	2-aminophenol degradation	36.8151	10.887	5.8506	5.15733	93.913	72.9871	0	0	0	3.99296	13.9083	0	0	0
PWY-6263	Biosynthesis	Cofactor, Prosthetic Group, Electron Carrier, and Vitamin Biosynthesis	superpathway of menaquinol-8 biosynthesis II	156.611	230.349	35.2104	95.8727	748.675	404.823	291.206	213.988	121.305	276.459	342.134	1472.77	2031.33	1738.08
PWY-6269	Biosynthesis	Cofactor, Prosthetic Group, Electron Carrier, and Vitamin Biosynthesis	adenosylcobalamin salvage from cobinamide II	661.686	881.834	404.222	193.905	9625.97	7802.69	5934.87	4732.69	7713.6	2948.5	1174.13	469.898	635.987	907.814
PWY-6277	Biosynthesis	Nucleoside and Nucleotide Biosynthesis	superpathway of 5-aminoimidazole ribonucleotide biosynthesis	1776.56	3913.83	1631.85	625.906	10233.9	11329.1	6436.07	5767.78	9166.42	7418.14	9055.97	4479.69	4892.85	5431.05
PWY-6282	Biosynthesis	Fatty Acid and Lipid Biosynthesis	palmitoleate biosynthesis I (from (5Z)-dodec-5-enoate)	1235.88	1424.84	448.094	171.082	14780.1	14078.8	9126.88	8563.98	13486.3	684.28	312.41	991.978	2109.76	2430.19
PWY-6317	Degradation/Utilization/Assimilation	Carbohydrate Degradation	galactose degradation I (Leloir pathway)	1097.81	2670.32	965.175	316.721	10104.2	5183.2	6388.87	6035.91	9175.28	273.498	334.728	1661.03	2330.48	2132.94
PWY-6338	Degradation/Utilization/Assimilation	Aromatic Compound Degradation	superpathway of vanillin and vanillate degradation	82.8448	97.8069	0	0	536.049	1469.44	205.129	117.634	273.073	7.78212	25.9153	0	0	0
PWY-6339	Degradation/Utilization/Assimilation	Aromatic Compound Degradation	syringate degradation	0	0	0	0	0	997.713	0	0	0	0	0	0	0	0
PWY-6353	Degradation/Utilization/Assimilation	Nucleoside and Nucleotide Degradation	purine nucleotides degradation II (aerobic)	1325.78	2209.24	1011.44	390.59	12193.3	10947.2	7723.42	7141.27	11272	4701.38	2925.95	1180.55	2293.59	2298.91
PWY-6383	Biosynthesis	Cofactor, Prosthetic Group, Electron Carrier, and Vitamin Biosynthesis	mono-trans, poly-cis decaprenyl phosphate biosynthesis	0	0	0	0	0	0	0	0	0	77.1975	137.563	719.44	1212.86	799.642
PWY-6385	Biosynthesis	Cell Structure Biosynthesis	peptidoglycan biosynthesis III (mycobacteria)	1255.43	2911.08	1011.22	448.461	9729.29	9894.12	6155.31	5407.59	8542.92	6577.93	8144.65	3676.21	4079.31	4470.12
PWY-6386	Biosynthesis	Cell Structure Biosynthesis	UDP-N-acetylmuramoyl-pentapeptide biosynthesis II (lysine-containing)	1242.1	2900.63	1000.03	443.947	9737.61	9956.37	6157.61	5412.32	8557.91	6573.27	8138.99	3673.77	4110	4500.26
PWY-6387	Biosynthesis	Cell Structure Biosynthesis	UDP-N-acetylmuramoyl-pentapeptide biosynthesis I (meso-diaminopimelate containing)	1313.21	2993.74	1098.47	467.067	9788.22	9931.7	6221.06	5411.62	8550.19	6580.01	8142.23	3694.08	4124.23	4504.76
PWY-6396	Generation of Precursor Metabolite and Energy	Fermentation	superpathway of 2,3-butanediol biosynthesis	78.7258	65.2526	0	0	166.529	555.442	126.969	156.813	75.1056	5.31849	18.134	31.5693	0	33.1454
PWY-6467	Biosynthesis	Cell Structure Biosynthesis	Kdo transfer to lipid IVA III (Chlamydia)	1651.58	4401	1656.5	483.17	9679.75	9144.33	6066.59	5365.58	8431.75	6561.5	8070	3392.25	3398	4315.75
PWY-6478	Biosynthesis	Carbohydrate Biosynthesis	GDP-D-glycero-&alpha;-D-manno-heptose biosynthesis	436.094	1761.24	484.178	189.744	358.663	1903.97	149.484	196.568	89.5575	608.239	654.276	2078.94	2105.54	2031.07
PWY-6505	Degradation/Utilization/Assimilation	Amino Acid Degradation	L-tryptophan degradation XII (Geobacillus)	76.6106	30.7084	15.1575	7.85043	224.877	191.425	0	0	0	7.47812	22.043	0	0	0
PWY-6507	Degradation/Utilization/Assimilation	Secondary Metabolite Degradation	4-deoxy-L-threo-hex-4-enopyranuronate degradation	405.398	466.438	237.472	65.0087	6972.94	7258.46	4633.74	4488.41	6562.82	589.273	598.906	2104.96	2360.12	2187.91
PWY-6519	Biosynthesis	Cofactor, Prosthetic Group, Electron Carrier, and Vitamin Biosynthesis	8-amino-7-oxononanoate biosynthesis I	1041.59	1296.03	452.821	169.741	13753.5	10817.9	8270.15	7561.2	12184.3	808.677	377.687	697.522	424.313	1030.85
PWY-6545	Biosynthesis	Nucleoside and Nucleotide Biosynthesis	pyrimidine deoxyribonucleotides de novo biosynthesis III	1097.13	1787.15	993.012	368.05	666.56	182.181	198.23	178.202	290.252	391.981	433.005	1507.01	2331.25	2012.96
PWY-6562	Biosynthesis	Amine and Polyamine Biosynthesis	norspermidine biosynthesis	104.165	84.6679	60.9855	8.63807	0	43.416	0	18.8162	0	0	0	81.0346	0	29.9657
PWY-6581	Biosynthesis	Secondary Metabolite Biosynthesis	spirilloxanthin and 2,2'-diketo-spirilloxanthin biosynthesis	0	0	0	0	0	0	0	0	0	36	54	0	10	27
PWY-6588	Generation of Precursor Metabolite and Energy	Fermentation	pyruvate fermentation to acetone	0	0	0	0	23.0001	23.7358	0	0	0	0	0	0	0	0
PWY-6590	Generation of Precursor Metabolite and Energy	Fermentation	superpathway of Clostridium acetobutylicum acidogenic fermentation	0	8.92761	17.5542	0	0	0	0	0	0	0	0	0	0	53.9011
PWY-6608	Degradation/Utilization/Assimilation	Nucleoside and Nucleotide Degradation	guanosine nucleotides degradation III	1707.85	3921.16	1521.84	402.581	12700	13843.5	8117.75	8133.72	12360.6	4706.7	4052.57	857.321	2756.69	2900.86
PWY-6609	Biosynthesis	Nucleoside and Nucleotide Biosynthesis	adenine and adenosine salvage III	1350.02	3032.62	1376.85	405.393	4685.57	6271.53	2542.27	2295.5	3579.01	2840.99	2828.49	4110.81	4004.99	4466.11
PWY-6612	Biosynthesis	Cofactor, Prosthetic Group, Electron Carrier, and Vitamin Biosynthesis	superpathway of tetrahydrofolate biosynthesis	1365.22	2663.24	1073.28	443.939	8394.88	9588.02	5336.61	4710.5	7452.67	6022.13	8007.56	2028.44	1314.87	3140.78
PWY-6628	Biosynthesis	Amino Acid Biosynthesis	superpathway of L-phenylalanine biosynthesis	1456.85	2645.95	1188.6	293.121	10915.6	10280.3	6869.53	5973.78	9517.02	6490.41	7810.67	1621	982.681	2378.99
PWY-6630	Biosynthesis	Amino Acid Biosynthesis	superpathway of L-tyrosine biosynthesis	1417.13	2496.84	1156.2	278.847	10877.4	10250	6835.88	5955.58	9482.06	6541.16	7769.12	1589.36	980.711	2350.21
PWY-6641	Degradation/Utilization/Assimilation	Inorganic Nutrient Metabolism	superpathway of sulfolactate degradation	0	0	0	0	0	0	0	0	0	0	0	0	9.96283	0
PWY-6700	Macromolecule Modification	Nucleic Acid Processing	queuosine biosynthesis	1591.41	3410.7	1432.26	542.887	9957.74	10192.1	6337.04	5587.83	8782.46	6853.86	8418.41	3813.81	3754.79	4633.76
PWY-6703	Biosynthesis	Secondary Metabolite Biosynthesis	preQ0 biosynthesis	1542.06	3284.76	1482.98	569.767	9421.71	6972.93	5822.21	4892.86	7793.89	5333.27	7413.97	804.599	1631.59	1866.98
PWY-6708	Biosynthesis	Cofactor, Prosthetic Group, Electron Carrier, and Vitamin Biosynthesis	ubiquinol-8 biosynthesis (prokaryotic)	1334.44	2089.33	1040.87	240.199	13146	10948.5	8342.63	7257.67	11352.5	6067.68	7008.87	2649.48	3502.96	3418.1
PWY-6731	Degradation/Utilization/Assimilation	Polymeric Compound Degradation	starch degradation III	123.393	87.7965	67.2682	121.529	0	0	0	0	76.8611	0	22.2624	0	0	0
PWY-6737	Degradation/Utilization/Assimilation	Polymeric Compound Degradation	starch degradation V	1419.21	2928.08	1345	416.887	9533.29	5913.01	5934.4	5382.1	8366.78	2102.51	1265	2581.31	3019.16	2666.87
PWY-6749	Biosynthesis	Carbohydrate Biosynthesis	CMP-legionaminate biosynthesis I	29.623	49.5849	0	0	290.32	43.9103	89.4474	55.732	69.7449	2010.78	851.6	54.8252	9.97884	0
PWY-6876	Generation of Precursor Metabolite and Energy	isopropanol biosynthesis (engineered)	isopropanol biosynthesis	0	0	0	0	23.0001	23.7358	0	0	0	0	0	0	0	0
PWY-6891	Biosynthesis	Cofactor, Prosthetic Group, Electron Carrier, and Vitamin Biosynthesis	thiazole biosynthesis II (Bacillus)	42.4805	33.3942	37.7972	14.1868	0	0	0	0	0	0	0	0	0	0
PWY-6892	Biosynthesis	Cofactor, Prosthetic Group, Electron Carrier, and Vitamin Biosynthesis	thiazole biosynthesis I (E. coli)	392.31	507.565	193.61	108.413	640.835	2766.58	259.685	1067.58	1155.93	2402.27	2505.05	633.733	428.872	545.809
PWY-6895	Biosynthesis	Cofactor, Prosthetic Group, Electron Carrier, and Vitamin Biosynthesis	superpathway of thiamin diphosphate biosynthesis II	191.994	161.07	171.566	64.5403	0	0	0	0	0	0	0	0	0	0
PWY-6897	Biosynthesis	Cofactor, Prosthetic Group, Electron Carrier, and Vitamin Biosynthesis	thiamin salvage II	1606.99	3544.52	1451.06	558.633	10676.8	9890.16	6828.08	6051.97	9427.74	6365.49	7850.75	1732.64	2111.86	2910.52
PWY-6901	Degradation/Utilization/Assimilation	Carbohydrate Degradation	superpathway of glucose and xylose degradation	1272.85	2252.33	1222.6	399.556	2717.83	3447.31	701.303	948.3	2071.77	2888.83	2307.27	2113.1	2665.48	2636.07
PWY-6944	Degradation/Utilization/Assimilation	Fatty Acid and Lipid Degradation	androstenedione degradation	0	38.3688	0	0	0	0	0	0	0	0	0	0	0	0
PWY-6969	Generation of Precursor Metabolite and Energy	TCA cycle	TCA cycle V (2-oxoglutarate:ferredoxin oxidoreductase)	1991.23	4100.22	1750.24	647.281	13835.3	13141.6	8546.13	7810.97	12416.4	8310.81	9545.62	4464.48	4753.35	5373.97
PWY-6992	Generation of Precursor Metabolite and Energy	1,5-anhydrofructose degradation	1,5-anhydrofructose degradation	0	0	0	0	221.062	3409.98	191.256	47.3239	332.459	0	0	0	0	0
PWY-7007	Generation of Precursor Metabolite and Energy	methyl ketone biosynthesis (engineered)	methyl ketone biosynthesis	35.6839	112.529	26.7534	0	173.259	29.9796	23.9786	211.958	17.9908	0	41.8848	383.878	972.561	393.201
PWY-7024	Degradation/Utilization/Assimilation	C1 Compound Utilization and Assimilation	superpathway of the 3-hydroxypropanoate cycle	0	109.907	12.6386	0	0	0	0	0	0	0	0	0	0	0
PWY-7084	Degradation/Utilization/Assimilation	Inorganic Nutrient Metabolism	nitrifier denitrification	0	14.8922	6.6052	0	0	0	0	0	0	0	0	0	0	0
PWY-7090	Biosynthesis	Carbohydrate Biosynthesis	UDP-2,3-diacetamido-2,3-dideoxy-&alpha;-D-mannuronate biosynthesis	304.013	362.236	235.719	29.2362	495.535	730.623	73.378	144.883	370.52	58.776	11.9313	70.1087	8.24496	160.072
PWY-7094	Biosynthesis	Fatty Acid and Lipid Biosynthesis	fatty acid salvage	1585.67	3676.02	1244.55	297.682	17199.9	15433.1	11698.5	8947.95	14001.3	8743.07	6021.12	1951.51	3025.53	3681.77
PWY-7097	Degradation/Utilization/Assimilation	Aromatic Compound Degradation	vanillin and vanillate degradation I	82.8448	97.8069	0	0	536.049	1469.44	205.129	117.634	273.073	7.78212	25.9153	0	0	0
PWY-7098	Degradation/Utilization/Assimilation	Aromatic Compound Degradation	vanillin and vanillate degradation II	91.9059	108.741	0	0	582.08	1596.94	225.467	124.788	297.376	8.75345	29.1152	0	0	0
PWY-7111	Generation of Precursor Metabolite and Energy	Fermentation	pyruvate fermentation to isobutanol (engineered)	2353.82	4326.02	1910.15	717.333	21612.3	27530.9	13545.6	11248.4	19412.5	7941.57	9942.73	4526.63	4944.38	5894.4
PWY-7159	Biosynthesis	Cofactor, Prosthetic Group, Electron Carrier, and Vitamin Biosynthesis	chlorophyllide a biosynthesis III (aerobic, light independent)	266.758	534.964	249.975	258.942	48.8403	331.555	2.32532	36.5336	35.0123	75.0514	103.733	0	29.6939	78.1984
PWY-7184	Biosynthesis	Nucleoside and Nucleotide Biosynthesis	pyrimidine deoxyribonucleotides de novo biosynthesis I	1354.15	2684.22	1067.85	387.614	11022.1	10642.6	6908.06	5833.26	9329.93	6701.64	8354.44	2387.58	3486.14	3651.68
PWY-7187	Biosynthesis	Nucleoside and Nucleotide Biosynthesis	pyrimidine deoxyribonucleotides de novo biosynthesis II	195.051	339.047	330.773	78.937	3965.13	2375.62	2483.96	1140.25	1557.35	0	0	326.967	0	771.698
PWY-7196	Biosynthesis	Nucleoside and Nucleotide Biosynthesis	superpathway of pyrimidine ribonucleosides salvage	973.118	2870.26	894.355	396.577	4813.37	3467.02	2703.26	2878.48	4652.46	4271.72	4985.43	2705.26	1315.12	3134.91
PWY-7197	Biosynthesis	Nucleoside and Nucleotide Biosynthesis	pyrimidine deoxyribonucleotide phosphorylation	1446.82	3110.33	1351.33	529.875	9263.66	8914.3	5811.34	4763.41	7716.42	5066.28	7648.81	3610.06	3976.79	4422.4
PWY-7199	Biosynthesis	Nucleoside and Nucleotide Biosynthesis	pyrimidine deoxyribonucleosides salvage	872.205	2497.19	746.993	265.368	8287.77	7720.87	5311.72	5073.51	7883.46	2917.66	2982.22	3456.87	3544.73	4115.51
PWY-7200	Biosynthesis	Nucleoside and Nucleotide Biosynthesis	superpathway of pyrimidine deoxyribonucleoside salvage	1045.21	2731.63	904.36	351.314	6537.37	7803.43	4127.13	3765.28	5923.37	3827.52	4458.13	2514.55	3209.54	3498.92
PWY-7208	Biosynthesis	Nucleoside and Nucleotide Biosynthesis	superpathway of pyrimidine nucleobases salvage	1991.92	4166.12	1738.3	702.042	11808.2	12192.5	7479.05	6617.99	10392.5	8552.25	10513.5	5172.34	5539.94	6211.06
PWY-7211	Biosynthesis	Nucleoside and Nucleotide Biosynthesis	superpathway of pyrimidine deoxyribonucleotides de novo biosynthesis	1536.13	3197.31	1265.68	482.581	11138	11091.3	7014.17	6035.75	9585.77	7245.54	8919.23	3080.14	4006.98	4323.22
PWY-7219	Biosynthesis	Nucleoside and Nucleotide Biosynthesis	adenosine ribonucleotides de novo biosynthesis	1966.65	4057.68	1765.64	673.393	12082.8	12006.1	7669.45	6680.82	10542.2	7746.43	9406.82	4347.61	4780.27	5387.03
PWY-722	Degradation/Utilization/Assimilation	Aromatic Compound Degradation	nicotinate degradation I	0	0	0	0	0	176.294	9.55685	0	0	0	0	0	0	0
PWY-7220	Biosynthesis	Nucleoside and Nucleotide Biosynthesis	adenosine deoxyribonucleotides de novo biosynthesis II	1956.05	4225.93	1787.42	664.704	12440.8	12123	7884.73	6883.39	10806.3	8130.84	9894.37	4674.89	5105.94	5671.98
PWY-7221	Biosynthesis	Nucleoside and Nucleotide Biosynthesis	guanosine ribonucleotides de novo biosynthesis	1614.88	3407.27	1434.07	547.136	10614	10803.6	6617.84	5917.85	9394.23	7050.57	8493.24	3952.51	4483.61	4926.04
PWY-7222	Biosynthesis	Nucleoside and Nucleotide Biosynthesis	guanosine deoxyribonucleotides de novo biosynthesis II	1956.05	4225.93	1787.42	664.704	12440.8	12123	7884.73	6883.39	10806.3	8130.84	9894.37	4674.89	5105.94	5671.98
PWY-7228	Biosynthesis	Nucleoside and Nucleotide Biosynthesis	superpathway of guanosine nucleotides de novo biosynthesis I	1777.86	3782.38	1594.29	600.714	11637.3	11629.8	7289	6471.08	10235.5	7644.89	9208.72	4325.15	4856.85	5346.22
PWY-7229	Biosynthesis	Nucleoside and Nucleotide Biosynthesis	superpathway of adenosine nucleotides de novo biosynthesis I	2044.08	4287	1849.39	696.406	12772.2	12510.4	8105.03	7057.04	11103	8167.59	9900.54	4617.97	5074.41	5694.94
PWY-7234	Biosynthesis	Nucleoside and Nucleotide Biosynthesis	inosine-5'-phosphate biosynthesis III	1550.79	3340.14	1412.81	531.206	9799.33	10194	6204.76	5428.29	8592.99	6594.49	8152.5	3746.83	4091.26	4593.19
PWY-7237	Degradation/Utilization/Assimilation	Secondary Metabolite Degradation	myo-, chiro- and scillo-inositol degradation	240	356	92.5	21.5	435	2835.75	214.42	98	330.75	25.5	73	592.5	1262	676.5
PWY-7242	Degradation/Utilization/Assimilation	Secondary Metabolite Degradation	D-fructuronate degradation	537.979	727.377	242.519	98.0701	8493.09	8569.92	5465.12	5184.82	8097.41	3139	2191.95	2900.9	2579.92	3203.52
PWY-7254	Generation of Precursor Metabolite and Energy	TCA cycle	TCA cycle VII (acetate-producers)	424.814	589.739	242.249	98.6244	3047.1	8566.52	2374.56	1580.5	1980.35	2452.81	1010.28	1317.79	1751.03	1165.85
PWY-7255	Biosynthesis	Secondary Metabolite Biosynthesis	ergothioneine biosynthesis I (bacteria)	2.9925	0	0	0	0	0	0	0	0	0	0	0	0	0
PWY-7274	Biosynthesis	Secondary Metabolite Biosynthesis	D-cycloserine biosynthesis	0	0	0	0	2887.55	1288.77	2902.97	1199.71	1426.33	0	0	0	0	0
PWY-7295	Degradation/Utilization/Assimilation	Carbohydrate Degradation	L-arabinose degradation IV	91.2175	176.72	0	0	5304.18	3379.13	3789.58	2290.69	3732.13	0	0	0	0	0
PWY-7315	Biosynthesis	Carbohydrate Biosynthesis	dTDP-N-acetylthomosamine biosynthesis	138.892	94.9595	32.6797	97.7164	928.298	547.553	241.661	1052.29	1754.45	917.269	1022.51	30.9137	15.9758	88.3632
PWY-7323	Biosynthesis	Carbohydrate Biosynthesis	superpathway of GDP-mannose-derived O-antigen building blocks biosynthesis	1695.31	3804.24	1568.65	631.148	3958.7	5610.25	2259.02	2147.65	3524.2	5390.97	8496.02	3673.05	4049.63	4598.31
PWY-7328	Biosynthesis	Carbohydrate Biosynthesis	superpathway of UDP-glucose-derived O-antigen building blocks biosynthesis	750.872	1093.57	534.935	276.369	7563.72	6328.23	4820.29	4142.36	6493.62	2305.54	1214.17	293.775	275.907	685.698
PWY-7332	Biosynthesis	Carbohydrate Biosynthesis	superpathway of UDP-N-acetylglucosamine-derived O-antigen building blocks biosynthesis	0	17.4206	27.492	0	83.4171	0	0	0	0	3345.69	3755.59	0	0	87.2868
PWY-7347	Biosynthesis	Carbohydrate Biosynthesis	sucrose biosynthesis III	156.127	265.272	221.397	20.2774	744.583	386.891	233.385	111.284	369.461	0	4.49642	2.2441	0	0
PWY-7371	Biosynthesis	Cofactor, Prosthetic Group, Electron Carrier, and Vitamin Biosynthesis	1,4-dihydroxy-6-naphthoate biosynthesis II	767.824	2067.33	936.5	256.17	332.5	1144.5	115.67	136.33	80	355	364	1721.5	2043	1741
PWY-7373	Biosynthesis	Cofactor, Prosthetic Group, Electron Carrier, and Vitamin Biosynthesis	superpathway of demethylmenaquinol-6 biosynthesis II	0	15.9077	0	0	0	0	0	0	0	0	0	0	0	0
PWY-7374	Biosynthesis	Cofactor, Prosthetic Group, Electron Carrier, and Vitamin Biosynthesis	1,4-dihydroxy-6-naphthoate biosynthesis I	280.2	354.374	172.355	74.3312	239.729	1129.82	91.7309	116.122	61.0169	339.667	354.437	1684.97	1974.08	1688.31
PWY-7376	Biosynthesis	Cofactor, Prosthetic Group, Electron Carrier, and Vitamin Biosynthesis	cob(II)yrinate a,c-diamide biosynthesis II (late cobalt incorporation)	149.949	190.99	0	0	1002.45	5012.29	555.404	280.897	1093.21	7.69309	21.5854	0	0	0
PWY-7377	Biosynthesis	Cofactor, Prosthetic Group, Electron Carrier, and Vitamin Biosynthesis	cob(II)yrinate a,c-diamide biosynthesis I (early cobalt insertion)	166.475	0	0	0	421.498	288.889	38.7358	10.3574	197.975	0	0	0	0	0
PWY-7392	Biosynthesis	Secondary Metabolite Biosynthesis	taxadiene biosynthesis (engineered)	976.406	1743.63	563.673	382.804	2923.75	4173.37	1071.13	2766.23	3860.12	5136.89	5502.53	3524.77	3662.98	4019.61
PWY-7400	Biosynthesis	Amino Acid Biosynthesis	L-arginine biosynthesis IV (archaebacteria)	1351.79	2906.81	1285.36	448.952	4540.27	8511.38	3146.52	3016.57	4705.64	5122.54	4549.48	2767.84	3394.42	3757.22
PWY-7431	Degradation/Utilization/Assimilation	Amine and Polyamine Degradation	aromatic biogenic amine degradation (bacteria)	151.785	177.676	87.1074	35.6142	1220.19	2145.5	901.047	427.934	450.705	49.2898	75.8315	545.77	257.824	658.605
PWY-7456	Degradation/Utilization/Assimilation	Polymeric Compound Degradation	mannan degradation	0	0	0	0	63.457	0	0	0	0	0	0	0	0	0
PWY-7527	Biosynthesis	Amino Acid Biosynthesis	L-methionine salvage cycle III	115.228	89.8822	80.0165	148.274	0	0	0	0	76.6228	0	0	0	0	0
PWY-7539	Biosynthesis	Cofactor, Prosthetic Group, Electron Carrier, and Vitamin Biosynthesis	6-hydroxymethyl-dihydropterin diphosphate biosynthesis III (Chlamydia)	1109.16	2095.03	762.84	385.101	5078.02	9040.59	3346.97	2719.75	4362.54	6582.74	8163.49	3850.44	4144.05	4635.22
PWY-7560	Biosynthesis	Secondary Metabolite Biosynthesis	methylerythritol phosphate pathway II	1538.29	3197.75	1405.25	527.143	10004.3	10046.9	6450.39	5146.63	8333.83	7046.74	8359.79	3701.6	4056.21	4466.38
PWY-7616	Degradation/Utilization/Assimilation	Alcohol Degradation	methanol oxidation to carbon dioxide	5.13923	16.7565	0	0	204.94	0	64.2452	22.0882	34.3033	0	0	0	0	0
PWY-7663	Biosynthesis	Fatty Acid and Lipid Biosynthesis	gondoate biosynthesis (anaerobic)	2671.31	5351.27	2471.17	816.887	16151.4	19608.7	9651.2	9804.09	15137	8900.57	10648.6	5323.13	6001.71	7334.13
PWY-7664	Biosynthesis	Fatty Acid and Lipid Biosynthesis	oleate biosynthesis IV (anaerobic)	1351.38	1596.86	510.359	193.606	14625.5	14583.6	9038.13	8452.92	13323.1	787.135	362.526	1118.57	2313.22	2674.06
PWY-841	Biosynthesis	Nucleoside and Nucleotide Biosynthesis	superpathway of purine nucleotides de novo biosynthesis I	1804.07	3843.02	1629.58	619.066	11131.7	11457.6	7025.18	6171.55	9756.74	7472.2	9050.75	4085.94	4382.95	5068.52
PWY0-1061	Biosynthesis	Amino Acid Biosynthesis	superpathway of L-alanine biosynthesis	1012.99	1435.9	628.312	360.697	10426.8	8541.36	6403.16	5893.05	9353.93	6549.3	8291.24	658.209	271.48	773.565
PWY0-1241	Biosynthesis	Carbohydrate Biosynthesis	ADP-L-glycero-&beta;-D-manno-heptose biosynthesis	879.007	2231.82	963.133	283.734	1631.03	2439.27	563.669	422.661	766.625	810.269	866.705	2296.75	2224.41	2350.22
PWY0-1261	Degradation/Utilization/Assimilation	Secondary Metabolite Degradation	anhydromuropeptides recycling	1408.71	2588.58	983.534	611.982	14151	11742.2	9063.51	7845.74	12401	2856.4	3139.63	2513.28	3537.92	3790.99
PWY0-1296	Degradation/Utilization/Assimilation	Nucleoside and Nucleotide Degradation	purine ribonucleosides degradation	563.642	2043.57	572.795	213.011	1314.16	4609.99	565.344	324.214	1096.87	0	0	273.12	185.656	749.468
PWY0-1297	Degradation/Utilization/Assimilation	Nucleoside and Nucleotide Degradation	superpathway of purine deoxyribonucleosides degradation	495.986	1333.59	500.548	196.462	1154.63	4383.27	492.689	280.156	958.151	64.962	73.1456	235.224	159.483	650.243
PWY0-1298	Degradation/Utilization/Assimilation	Nucleoside and Nucleotide Degradation	superpathway of pyrimidine deoxyribonucleosides degradation	443.447	1865.07	496.314	180.595	872.046	2700.32	391.99	236.598	783.676	53.9878	60.9565	203.196	135.778	603.705
PWY0-1319	Biosynthesis	Fatty Acid and Lipid Biosynthesis	CDP-diacylglycerol biosynthesis II	2331.87	4343.41	2031	716.44	18067.4	15987.1	11415.5	9827.22	15593.6	10250.2	11269.7	4734.68	5184.14	5835.57
PWY0-1338	Biosynthesis	Cell Structure Biosynthesis	polymyxin resistance	0	0	0	0	124	0	14.8212	0	0	0	0	0	0	0
PWY0-1415	Biosynthesis	Cofactor, Prosthetic Group, Electron Carrier, and Vitamin Biosynthesis	superpathway of heme biosynthesis from uroporphyrinogen-III	1019.8	2170.51	883.494	367.136	49.3517	317.862	2.00962	39.8144	0	106.955	130.749	841.887	1559.41	1109.44
PWY0-1479	Macromolecule Modification	Nucleic Acid Processing	tRNA processing	1182.16	2015.98	1049.45	427.708	9126.64	8522.8	5736.1	4719.29	7658.86	5220.61	6727.92	937.977	724.451	1457.4
PWY0-1533	Degradation/Utilization/Assimilation	Inorganic Nutrient Metabolism	methylphosphonate degradation I	138.953	119.514	33.5126	3.54479	820.778	4415	636.783	391.299	997.772	0	29.9132	84.762	90.0421	305.152
PWY0-1586	Biosynthesis	Cell Structure Biosynthesis	peptidoglycan maturation (meso-diaminopimelate containing)	1392.72	2286.81	819.12	549.285	22566	16669	13886.8	12223.4	20154.3	7692.2	8806.93	3928.73	4244.58	4734.02
PWY0-162	Biosynthesis	Nucleoside and Nucleotide Biosynthesis	superpathway of pyrimidine ribonucleotides de novo biosynthesis	1892.47	4105.36	1714.03	673.203	11258.8	11581.6	7123.69	6254.78	9856.05	7895.03	9575.95	4390.32	4768.05	5379.79
PWY0-166	Biosynthesis	Nucleoside and Nucleotide Biosynthesis	superpathway of pyrimidine deoxyribonucleotides de novo biosynthesis (E. coli)	1262.53	2549	1018.48	366.513	10101.2	9909	6310.54	5372.67	8590.23	6465.09	7958.15	2355.2	3293.89	3493.42
PWY0-321	Degradation/Utilization/Assimilation	Aromatic Compound Degradation	phenylacetate degradation I (aerobic)	81.6603	0	0	0	587.956	261.24	53.6647	0	190.582	0	0	136.957	0	134.574
PWY0-42	Degradation/Utilization/Assimilation	Carboxylate Degradation	2-methylcitrate cycle I	247.957	318.739	242.83	54.2261	2458.88	2218.75	1187.12	466.272	918.879	1711.91	656.909	238.119	160.707	266.019
PWY0-781	Superpathways	aspartate superpathway	aspartate superpathway	1038.81	2101.56	696.212	285.147	3757.68	8172.28	2608.19	732.038	2280.15	331.857	626.537	1310.38	1527.7	2020.81
PWY0-845	Biosynthesis	Cofactor, Prosthetic Group, Electron Carrier, and Vitamin Biosynthesis	superpathway of pyridoxal 5'-phosphate biosynthesis and salvage	93.2008	38.5107	51.1015	11.2875	728.849	0	192.974	54.6279	249.599	0	0	0	0	32.148
PWY0-862	Biosynthesis	Fatty Acid and Lipid Biosynthesis	(5Z)-dodec-5-enoate biosynthesis	1235.75	1420.01	449.352	170.989	13761.7	13656.9	8539.87	7842.71	12421.3	680.456	311.793	977.992	2064.61	2382.13
PWY1G-0	Biosynthesis	Cofactor, Prosthetic Group, Electron Carrier, and Vitamin Biosynthesis	mycothiol biosynthesis	7.78753	3.97506	0	2.40851	0	0	0	0	0	47.3792	59.1958	247.874	251.16	298.092
PWY490-3	Degradation/Utilization/Assimilation	Inorganic Nutrient Metabolism	nitrate reduction VI (assimilatory)	768.492	968.428	690.988	390.533	257.858	1196.55	98.5774	148.874	155.304	53.9002	74.8075	421.537	240.834	329.053
PWY4FS-7	Biosynthesis	Fatty Acid and Lipid Biosynthesis	phosphatidylglycerol biosynthesis I (plastidic)	1821.58	3259.72	1580.82	602.905	12185.4	9476.02	7690.9	6431.51	10150	6718.66	8439.29	2898.47	3584.65	3916.09
PWY4FS-8	Biosynthesis	Fatty Acid and Lipid Biosynthesis	phosphatidylglycerol biosynthesis II (non-plastidic)	1821.58	3259.72	1580.82	602.905	12185.4	9476.02	7690.9	6431.51	10150	6718.66	8439.29	2898.47	3584.65	3916.09
PWYG-321	Biosynthesis	Fatty Acid and Lipid Biosynthesis	mycolate biosynthesis	1411.89	1666.48	530.947	200.746	15579.9	15331.4	9733.87	9011.21	14161	818.296	376.742	1156.62	2387.26	2760.53
PYRIDNUCSAL-PWY	Biosynthesis	Cofactor, Prosthetic Group, Electron Carrier, and Vitamin Biosynthesis	NAD salvage pathway I	441.023	730.552	242.158	106.481	2947.14	6473.17	2063.78	1302.28	2362.61	2630.09	1180.06	1705.87	2750.2	2805.99
PYRIDNUCSYN-PWY	Biosynthesis	Cofactor, Prosthetic Group, Electron Carrier, and Vitamin Biosynthesis	NAD biosynthesis I (from aspartate)	1538.86	3231.51	1404.65	541.502	10027.5	9205.91	6195.45	5379.89	8587.86	4765.04	6866.08	3381.4	3766.06	4066.01
PYRIDOXSYN-PWY	Biosynthesis	Cofactor, Prosthetic Group, Electron Carrier, and Vitamin Biosynthesis	pyridoxal 5'-phosphate biosynthesis I	288.67	318.199	59.9314	25.5777	1011.02	0	106.332	35.7853	150.57	175.698	0	611.958	0	245.764
REDCITCYC	Generation of Precursor Metabolite and Energy	TCA cycle	TCA cycle VIII (helicobacter)	1707.11	3243.78	1194.47	371.251	8293.35	9065.85	3852.65	3505.86	6565.88	6261.21	4195.65	4522.71	4816.28	4984.63
RHAMCAT-PWY	Degradation/Utilization/Assimilation	Carbohydrate Degradation	L-rhamnose degradation I	387.807	551.914	250.999	94.2031	301.145	71.5438	88.9045	80.4011	69.0641	57.3889	39.9049	220.985	245.438	389.222
RIBOSYN2-PWY	Biosynthesis	Cofactor, Prosthetic Group, Electron Carrier, and Vitamin Biosynthesis	flavin biosynthesis I (bacteria and plants)	1631.11	3593.42	1486.5	564.473	10643	10328.2	6791.75	5774.95	9092.25	6872.77	8253.76	3752.39	4080.02	4594.54
RUMP-PWY	Degradation/Utilization/Assimilation	C1 Compound Utilization and Assimilation	formaldehyde oxidation I	58.2859	351.014	172.671	28.8757	1983.98	1376.03	750.763	391.726	1125.76	0	50.048	0	0	0
SALVADEHYPOX-PWY	Degradation/Utilization/Assimilation	Nucleoside and Nucleotide Degradation	adenosine nucleotides degradation II	1642.51	3855.16	1437.9	376.812	14472.3	12119.7	9201	9228.3	14081.9	5336.15	4055.45	804.443	2508.76	2621.89
SER-GLYSYN-PWY	Biosynthesis	Amino Acid Biosynthesis	superpathway of L-serine and glycine biosynthesis I	1914.66	4027.53	1750.4	656.759	11718.5	11493.7	7233.23	6582	10461.9	8328.52	8375.51	4190.75	4450.48	5055.45
SO4ASSIM-PWY	Degradation/Utilization/Assimilation	Inorganic Nutrient Metabolism	sulfate reduction I (assimilatory)	1233.99	1796.47	1076.68	384.991	12406.5	12096.3	7727.4	6846.43	10853.5	6817.23	8047.75	3877.52	4129.34	4712.91
SUCSYN-PWY	Biosynthesis	Carbohydrate Biosynthesis	sucrose biosynthesis I (from photosynthesis)	386.142	644.736	445.631	59.1092	2069.04	1158.27	705.311	350.243	1100.9	0	14.942	7.41645	0	0
SULFATE-CYS-PWY	Degradation/Utilization/Assimilation	Inorganic Nutrient Metabolism	superpathway of sulfate assimilation and cysteine biosynthesis	1554.96	2540.76	1348.01	501.987	13529.5	12573	8512.22	7184.14	11623.1	7854.74	8636.02	3525.32	3716.94	4523.88
TCA	Generation of Precursor Metabolite and Energy	TCA cycle	TCA cycle I (prokaryotic)	2043.97	4221.13	1775.82	664.571	14662.2	14086.4	9013.8	8190.48	13053.8	9059.35	10286.9	4832.09	5136.98	5866.16
TCA-GLYOX-BYPASS	Generation of Precursor Metabolite and Energy	TCA cycle	superpathway of glyoxylate bypass and TCA	928.387	1342.07	596.209	124.848	11618.9	11102.2	7307.81	6362.71	10182.6	6778.71	8332.8	1149.41	1935.2	2244.17
TEICHOICACID-PWY	Biosynthesis	Cell Structure Biosynthesis	teichoic acid (poly-glycerol) biosynthesis	0	0	0	0	0	0	0	0	0	0	0	0	13.2057	31.7101
THISYN-PWY	Biosynthesis	Cofactor, Prosthetic Group, Electron Carrier, and Vitamin Biosynthesis	superpathway of thiamin diphosphate biosynthesis I	989.846	1630.07	636.837	308.512	2550.39	6453.11	1116.49	3043.92	3798.81	4643.56	5537.84	1294.08	1255.57	1603.75
THRESYN-PWY	Biosynthesis	Amino Acid Biosynthesis	superpathway of L-threonine biosynthesis	1813.08	4107.26	1677.31	647.173	10038.5	10680.4	6471.98	5498.84	8638.22	6211.96	7847.23	4872.69	5245.01	5784.73
TRNA-CHARGING-PWY	Biosynthesis	Aminoacyl-tRNA Charging	tRNA charging	1553.12	3356.8	1360.06	548.947	10522.4	10041.8	6643.16	5815.76	9158.14	6740.95	8386.45	3806.13	3989.61	4573.64
TRPSYN-PWY	Biosynthesis	Amino Acid Biosynthesis	L-tryptophan biosynthesis	1835.81	3892.87	1653.43	667.647	11043.7	10900.6	7031.72	6195.08	9785.78	6271.23	8100.91	4179.36	4530.25	5142.04
TYRFUMCAT-PWY	Degradation/Utilization/Assimilation	Amino Acid Degradation	L-tyrosine degradation I	713.866	1300.74	495.685	99.0895	10495.2	8743.16	6772.72	6113.23	9567.71	4635.93	4603.4	665.959	1367.41	1498.07
UBISYN-PWY	Biosynthesis	Cofactor, Prosthetic Group, Electron Carrier, and Vitamin Biosynthesis	superpathway of ubiquinol-8 biosynthesis (prokaryotic)	1285.73	2026.31	1002.6	241.583	12207.5	10648.7	7720.56	6682.04	10505.3	3416.71	6347.32	2578.72	3393.17	3346.91
UDPNAGSYN-PWY	Biosynthesis	Carbohydrate Biosynthesis	UDP-N-acetyl-D-glucosamine biosynthesis I	1528.02	3357.17	1480.79	548.979	10014.2	9405.23	6251.73	5018.84	8200.57	4959.02	6540.35	1372.43	2396.72	2421.57
VALSYN-PWY	Biosynthesis	Amino Acid Biosynthesis	L-valine biosynthesis	2339.33	4657.23	1944.67	731.519	16000.4	19866.1	9879.48	9960.28	15500.8	11996	13894.5	6037.42	6295.18	7328.86
