# Supplementary material for: Species-level profiling of Landoltia punctata (duckweed) microbiome under nutrient stress using full-length 16S rRNA sequencing
Source: PeerJ. 2026 Feb 6;14:e20648. doi: 10.7717/peerj.20648 (PMC12884961; doi:10.7717/peerj.20648)
Supplement: Supplemental Information 16 [file peerj-14-20648-s016.xlsx]

## Sheet: Sheet1
Table S11 Alpha diversity indices were calculated from samples obtained using the FL-16S and V3V4-16S sequencing methods.
Sample-id	Method	Shannon	Simpson
postL_1.fastq.gz	FL-16S	3.64084	0.963231
postL_2.fastq.gz	FL-16S	3.45916	0.940223
postL_3.fastq.gz	FL-16S	3.26757	0.945683
postL_4.fastq.gz	FL-16S	3.16741	0.939471
postL_5.fastq.gz	FL-16S	3.36868	0.950696
POS.LA1	V3V4-16S	4.96364	0.984687
POS.LA2	V3V4-16S	4.88574	0.971939
POS.LA3	V3V4-16S	4.86115	0.9845
POS.LA4	V3V4-16S	5.25167	0.988315
POS.LA5	V3V4-16S	4.85534	0.983518
